# Supplementary material for: DECtp: Calling Differential Gene Expression Between Cancer and Normal Samples by Integrating Tumor Purity Information
Source: Front Genet. 2018 Aug 28;9:321. doi: 10.3389/fgene.2018.00321 (PMC6121016; doi:10.3389/fgene.2018.00321)
Supplement: Supplementary file 2 [file Table_1.XLS]

## Sheet: TableS1.txt
Supplementary Table S1. Top 1000 genes with the largest correlations with tumor purities for 14 cancer types.
BLCA	BRCA	ESCA	HNSC	KICH	KIRC	KIRP	LIHC	LUAD	LUSC	PRAD	STAD	THCA	UCEC
CD53	TNFRSF1B	CCDC69	FLI1	FRMD4A	LINC01144	GBP4	HCLS1	SERPING1	GMFG	GJA1	EVL	HCLS1	INPP5D
EVI2A	INPP5D	LSP1	PIK3R5	BCDIN3D	TNK1	RFTN1	KCTD12	STK10	CCDC69	VWA5A	C2orf15	ARHGEF6	C10orf54
WIPF1	PIK3CD	FGR	IRF8	ADAP2	CREB3L4	ADAM19	ARHGDIB	C10orf54	ITGAX	CD40	FNBP1	IL16	CD53
SELPLG	AMICA1	ARHGAP30	GIMAP4	RASA3	FGD3	GIMAP8	ABR	PLEKHO2	NCF4	MEIS2	FLI1	APOL3	ARHGDIB
NCKAP1L	C10orf54	IL16	MYO1F	TMEM260	SH3KBP1	PRKCH	COTL1	SELPLG	ALOX5AP	APOBEC3C	SNRPN	CASP1	TAGAP
ITGAX	CSF2RB	ITGAX	ARHGEF6	MYD88	C1orf229	GIMAP6	BASP1	GAS7	CYTH4	NYNRIN	PTGDS	VCAM1	ABI3
BTK	FLI1	PRKCB	AMICA1	PLEKHO2	LYN	MRVI1	LAPTM5	IL16	EVI2B	ARHGAP23	GYPC	STK10	GYPC
IRF8	IL16	SRRM5	LCP2	DPYSL2	TMEM229B	CALHM2	PLCB2	WIPF1	GPSM3	SLCO3A1	PECAM1	DAB2	TNFRSF1B
MPEG1	C1S	GAS7	PECAM1	TNFRSF1B	MSL3	GIMAP5	RAB31	CD37	AMICA1	GBP2	MSN	FGL2	MYO1F
CD37	ARHGAP25	PRICKLE2	CCDC69	HCLS1	SELL	GIMAP7	GNB4	SIRPA	CD37	GSTP1	WIPF1	CMKLR1	GIMAP8
EVI2B	SERPING1	FLI1	EVI2B	HLA-DPB1	LOC143666	AOC3	AXL	GYPC	MYO1F	ST5	ARHGEF6	RASSF2	LAPTM5
ITGB2	C1R	CELF2	IL10RA	COTL1	RFX2	SLIT3	CELF2	IL10RA	THEMIS2	CAV2	GIMAP6	SRGN	LSP1
CYTH4	PTGER4	FMNL1	EVI2A	LIPA	THRA	LRRC8C	WIPF1	CD4	SELPLG	ROR2	MAP7	IL10RA	AMICA1
SLA	WIPF1	THEMIS2	FAM78A	ARPC2	TTC25	FAM198B	ATP2A3	SASH3	LPXN	KSR1	CD37	CSF2RB	ARHGAP9
IL10RA	GIMAP5	SRGN	RASSF2	TNFAIP2	BIN2	PRDM1	LCP2	DOCK2	IL16	L3MBTL4	SH2D3C	KLHL6	FLI1
KIAA0226L	JAK3	CD37	MS4A6A	IFI16	EMB	UNC5B	TMEM173	CYTH4	EVI2A	CX3CL1	S1PR1	RUNX3	RAB31
CYBB	AKNA	FYB	FGR	LOXL3	HSD11B1	TMEM204	MYO1F	ZEB2	TNFRSF1B	PCDH7	PRKCB	TAP2	SPN
PIK3R5	MFNG	ZEB2	STAB1	ZNF763	2018-09-06	MAN1C1	MRC2	ARHGAP30	FGR	CLIC6	RASGRP2	CXCL12	GIMAP6
C1S	CLIC2	AMICA1	CSF1R	TMEM176A	CMKLR1	SH2D3C	GLIPR2	GIMAP4	TAGAP	ITGB4	C1S	FAM78A	APBB1IP
DOCK2	HLA-DPB1	EPB41L3	MPEG1	IRAK3	CSF2RB	GIMAP4	PARVG	ARHGEF6	RFTN1	PDPN	ELMO1	DOCK2	LCP2
PLEK	CCDC69	CD53	CD53	ARHGAP15	ARHGAP5-AS1	PRRX1	CD53	LAPTM5	MYO1G	FAXDC2	PPP1R16B	PLCG2	WIPF1
ALOX5AP	HCLS1	HIST1H4C	CYTH4	RASSF2	ZNF214	IL15RA	GPSM3	CSF2RB	SPI1	PLEKHA2	PLEKHA8	C1S	CD37
CSF1R	IL10RA	CFH	TMEM176B	RASGRP4	CYTIP	IL21R	RASSF2	C1R	FCMR	STOM	MOB3A	IKZF1	IL2RG
SASH3	TGFBR2	PLEKHO2	GPSM3	ARRB1	MORN1	TAGLN	MS4A6A	CD53	WAS	FHL2	ACKR1	CD4	CD48
MS4A6A	HLA-E	GYPC	TMEM176A	ETS1	USP27X	P2RY8	ZEB2	FLI1	PECAM1	GPRASP1	TMEM182	LSP1	GIMAP4
CD163	CD40	MYO1F	SELPLG	CERKL	S1PR2	FAM26E	PMP22	NCKAP1L	BTK	ANXA6	RASSF2	RCSD1	CSF2RB
AIF1	IRF8	MEF2C	FGL2	NLRP1	HCLS1	S1PR1	CSF1R	ETS1	CD53	NTN1	PRKAR2B	MCMDC2	CORO1A
SRGN	CLEC10A	ACP5	FCGR2B	IL12RB1	C16orf54	SYNPO2	FMNL1	WAS	SASH3	CTSB	ATP8B2	IRF8	GIMAP1
MYO1F	IFI16	HIST1H4B	MNDA	IGFBP4	IL16	TMTC1	ISLR	EVI2B	LAT2	ATP2B4	CCDC69	ZEB2	GIMAP5
PTPRC	IKZF1	DUSP28	SERPING1	SH3RF3	CYTH4	ADGRF5	CD37	STAT5A	FLI1	APOBEC3G	EHD3	IL32	ITGAX
RHOH	GIMAP4	FAM20A	SPI1	CLIC1	IRF4	2018-09-04	PIK3R5	RCSD1	CD4	AOX1	SLC9A9	MPEG1	MPEG1
C1QA	C3	C9orf163	GIMAP7	IL10RA	GMIP	BST2	SYK	GMFG	STK10	TMEM173	FMNL3	CD53	IFFO1
TYROBP	GIMAP7	HCLS1	SCARF1	GP6	IKZF1	PLVAP	LUM	ARHGAP25	CYTIP	SERPINB1	C1R	LAPTM5	SRGN
PARVG	FGL2	WDSUB1	RCSD1	HLA-DOA	KIAA0226L	OAS2	SPI1	MYO1F	FCGR2B	TRIM29	MMRN2	PTGS1	ITGB2
C1R	CELF2	CSF2RB	APBB1IP	HLA-DPA1	SELPLG	TEK	FERMT3	SH2B3	MEF2C	PTRF	HEG1	C1R	EVI2B
CYTIP	ETS1	SPI1	PTPRC	CD33	SIDT1	PDGFRB	CSF2RB	RASSF2	LAPTM5	CCDC69	NDN	TXLNB	PIK3R5
WDFY4	SRGN	LRRK2	GGTA1P	STARD13	CHST11	CD93	STAB1	GIMAP5	TSPAN4	LAMB3	NUF2	SLC15A3	FGR
SLCO2B1	PRKCB	PECAM1	TLR4	SLCO2B1	LCP2	FRZB	EVI2B	TNFRSF1B	IL10RA	FGFR2	MEF2C	CD37	RASAL3
SPI1	PLEKHO2	C12orf73	CSF2RB	CSF1R	ZNF101	PODXL	IKZF1	FERMT3	HLA-DMA	SCARA3	BEX4	MS4A6A	SLA
MYO1G	CD3E	APITD1	GIMAP6	TMEM176B	CD79A	LMOD1	DENND3	IRF8	ETS1	EVC2	GPX3	PIK3R5	SELPLG
PLEKHO2	SASH3	LCP1	CLEC10A	APOBEC3C	FERMT3	ERG	THEMIS2	TRPV2	SLA	CCDC8	ZEB2	SLCO2B1	CCDC69
FPR1	NLRP1	IL10RA	BTK	CSF1	FNBP1	ARAP3	RCSD1	IKZF1	NNMT	INPP5D	IL16	BIN2	SASH3
IFFO1	ARHGAP30	SYNE1	PPP1R16B	ZNF19	PTGER4	GPR68	ITGB2	GLIPR2	TYROBP	IFI16	CCL19	CD48	RAC2
RNASE6	GAB3	DEPDC4	ZEB2	SPATA25	TNFSF13B	APLNR	SLA	MAFB	C10orf54	AFAP1L2	SYNE1	FERMT3	GMFG
ARHGAP9	GIMAP6	NEXN	DOCK2	C1QA	RIBC1	COL6A3	SRGN	FYB	ALOX5	ACACB	RFTN1	WAS	PTPRC
ANXA6	CD37	PHOSPHO2	DOCK8	ZKSCAN7	TRANK1	PDCD1LG2	THBS2	PTPRC	ARHGDIB	HOXD11	PIK3CD	EVI2A	SPI1
FGL2	PPP1R16B	ALOX5AP	NCKAP1L	GRN	RCSD1	PECAM1	HACD4	GLIPR1	C3	CASP1	CSF2RB	IFITM1	NCKAP1L
AOAH	SLC9A9	ZCCHC24	GIMAP5	ZNF182	ARPC2	HEPH	GSTP1	FAM78A	C16orf54	ARL4C	ADAM19	MYO1F	WAS
LAIR1	KCTD12	TADA2A	SLCO2B1	PMP22	GBGT1	FLI1	COL8A2	ZNF620	SRGN	HACD4	FBLN5	NCKAP1L	FERMT3
C1QC	GIMAP8	ZBTB12	GMFG	HLA-DRA	RORC	GNA14	ALOX5	TAGAP	DOCK8	MET	APBB1	C1QA	ZEB2
LILRB2	CCND2	TMEM173	PREX1	CD68	ACBD4	MGP	PLEKHO2	EMP3	PTGDS	GATA3	PTPRM	CSF1R	GAB3
DOK2	HLA-DRA	GDF9	P2RY13	ITGAM	POU2AF1	LINC00341	EFEMP1	GNAI2	FAM20A	TCF7L1	HSPB8	SASH3	ARHGAP30
C3AR1	PTGDS	MCM9	FPR3	DOCK2	GPR68	GNAO1	EMILIN1	LPXN	ACAP1	TNS1	MAP3K3	ITGAL	CCR5
HCK	HLA-DOA	RFTN1	FMNL1	FLII	DOCK10	APOL3	PIK3CD	EPB41L2	MGAT1	TP63	ARHGAP31	LCP2	APOL3
SAMSN1	SPN	CD48	SELL	CXCL16	EGOT	FAM101B	COL6A2	PREX1	TGM2	MMP14	LDOC1	RASAL3	NCF1C
CD14	PTPRC	EBF1	GIMAP8	CD53	STK17A	PDE2A	FMNL3	PTGER4	APBB1IP	PGM5	LIN9	PTPRC	BIN2
C1QB	CD53	MYO1G	IKZF1	SIRPB2	RFX5	PLN	SELPLG	MPEG1	ARL6IP5	SLC12A4	GLIPR2	ZNF831	RCSD1
LCP2	KLRB1	CCL22	ITM2A	ZNF557	LINC00910	PRSS23	ANXA1	RAC2	GNG2	TRO	SELL	KIF21B	CCL5
ZEB2	RCSD1	ARHGEF6	LYZ	SLC1A3	PWARSN	LEF1	EMB	IFFO1	DOK3	CACHD1	RCSD1	SERPINF1	C1S
GPR183	LRMP	SERPING1	CYBB	EIF4A1	ARHGAP15	ARHGEF15	DOCK2	ARHGAP9	PLEKHO2	AXL	PDE4B	TNFAIP3	MS4A6A
VSIG4	MPEG1	IRAK1BP1	CMKLR1	P2RY6	STK10	LHFP	RAC2	LAIR1	SLC7A7	KRT5	IL10RA	FYB	CD4
LILRB4	CD4	WAS	DAB2	GYPC	C17orf107	CD248	HAPLN3	PIK3R5	PIK3R5	TCEAL2	PEX7	CST7	CD3E
LAT2	PRDM8	BTK	PRKCB	CAP1	AIF1	PTGIR	GIMAP4	APOL3	SERPING1	EFEMP2	AKAP2	ARHGAP30	IL10RA
FCGR2A	HLA-DPA1	TRIM22	GPR65	LCP2	SLAMF8	BCL6B	TBXAS1	BTK	TBXAS1	ZNF185	FBXL7	TRPV2	ARHGAP25
GYPC	GYPC	NNMT	RASSF4	CASP10	CORO7	MMRN2	INPP5D	LCP1	SYNE1	COL4A6	GIMAP4	TMEM119	CLEC2B
C5AR1	IL2RG	SNHG10	SRGN	SRGN	HAPLN3	TCF4	VIM	ZYX	DOCK2	TMEM106A	LSP1	CD3E	TYROBP
IFI30	ITM2A	MAP3K14-AS1	THEMIS2	GPR65	ST8SIA1	TIE1	LBH	KLHL6	GPR183	RARG	FMNL1	CYTIP	IL16
FAM20A	CD48	DNAJB7	SIGLEC10	SH3BP5	HCK	CREB3L1	LPAR6	PMP22	LHFPL2	MEIS1	TSGA10	PARVG	LST1
THEMIS2	WDFY4	GLIPR2	CXorf21	KIF21B	CFL1	THY1	MMP2	BIN2	OSCAR	CAV1	SELP	ZNF19	PRKCB
EMP3	TMC8	GIMAP4	CELF2	CXorf21	DARS	FAM69A	ADAM6	ITGAL	AIF1	ITGA3	TCF4	PLEK	HLA-DQA2
WAS	FGR	SCARNA2	SASH3	TAP2	IL21R	CD79B	GAS7	GIMAP8	CD52	TMLHE	SERPING1	ARHGAP15	PTPN7
FCER1G	ACAP1	GPX3	KIAA0226L	CXCL12	ARHGAP32	ADCY3	EVI2A	ENTPD1	ZEB2	SLC14A1	QKI	CD69	HLA-DPB1
ITGAM	DOCK2	FNBP1	SLA	PDCD1LG2	SASH3	ELMO1	TMC8	FMNL3	CSF3R	EFNA5	MYO5A	EVI2B	NCF1
FERMT3	CIITA	MMRN2	NAPSB	MICAL1	VAV1	ADGRA2	TIPARP-AS1	MS4A6A	RCSD1	PRICKLE2	CELF2	SELPLG	HLA-DQA1
GLIPR2	SPOCK2	C14orf93	BIN2	NCKAP1L	PCED1B	POU2AF1	HLA-DPB1	PTRF	LAIR1	ACTA2	SLC22A17	ZNF214	GIMAP7
CXorf21	GMFG	IL4R	LILRB1	LAIR1	PAXIP1-AS1	NOTCH3	CORO1A	LCP2	CD180	TSPAN2	FAM107A	C1QC	FAM78A
BIN2	C16orf54	IFFO1	TLR8	ARHGAP30	AMICA1	GIMAP1	DCN	PARVG	INPP5D	CHST3	LRRK2	CCL19	GPSM3
TLR8	LY9	PTPRM	CD37	KLHL6	TNFRSF1B	SLC43A1	HLA-DPA1	RASAL3	TRPV2	LAYN	CLDN5	BTK	TMEM156
LILRB3	STK10	DOCK2	CD4	LAPTM5	CD28	TBXA2R	CPZ	ANXA6	CSF2RA	FRMD6	GNG2	IL2RG	GLIPR1
HAVCR2	ITK	NCKAP1L	SAMSN1	IKZF1	TAGAP	IL2RB	GEM	GNG2	CCR2	PRDM8	GIMAP8	CCR7	TESPA1
MNDA	CD52	WDFY4	PLEK	C1QB	MXI1	ROBO4	LOXL1	EVI2A	SOD3	FBXO17	ZNF542P	SAMSN1	AIF1
SLAMF8	HLA-DMA	PTPRC	GAB3	SELPLG	FAM78A	LCK	SASH3	PLEK	CSF1R	SYNM	ADAMTS1	BST2	CCRL2
CSF2RB	FYN	THNSL1	WAS	ADGRE5	LAP3	EBF1	JAK3	C1S	FMNL1	CD59	TCTE3	CYTH4	C1QA
CD48	TNFAIP3	TSACC	TBXAS1	ZNF14	PI4K2A	STK10	GFPT2	IL2RG	LCP2	FLNA	ZC3H8	TRAF3IP3	CNRIP1
MS4A4A	MYO1F	CBX8	TNFRSF1B	MS4A6A	ITGAL	SH3BP5	NCKAP1L	GIMAP6	RNASE6	ANXA2P2	CYYR1	TAGAP	LAIR1
LY96	PECAM1	C19orf44	ARHGAP18	AIF1	CFAP52	DPYSL3	HCK	DAB2	ITGB2	COL17A1	GIMAP5	LGALS9	IRF4
PDE4B	HLA-DMB	PDE1B	GLIPR2	TMEM71	CELF2	ST8SIA4	LGALS9	SLA	CD14	TNS4	EVC	PRRX1	VAMP5
BCL2A1	FMNL1	CYBB	PDE1B	ZNF3	KIF21B	CYBRD1	SLC7A7	ACAP1	LY86	HOXD13	TUBB6	RNASE6	FCER1G
RCSD1	EVI2B	FAM49A	SPN	NFAM1	MX2	AGBL2	C1QTNF1	SLC7A7	AOC3	ANXA2	PAPLN	GZMK	PLEK
MRC1	ANXA1	C1QA	LAIR1	SLC25A14	CD4	TMEM119	AEBP1	PPP1R16B	IL2RG	GATM	FAM49A	PLCB2	NKG7
CMKLR1	SLAMF1	GBP5	RASGRP4	C1QC	ELMO2	CD34	COL1A2	ITGAX	CORO1A	AOC3	PLEKHO2	C1QB	ITGAL
C1orf162	ARHGAP9	ANKRD23	CSF3R	HLA-E	LCP1	RASGRF2	SLC6A6	DOK2	RASSF2	CBX7	ZSCAN18	CD86	AGAP2
NCF1	TRABD2A	MIR143HG	MAST1	ZNF311	ARHGEF6	GIPC3	FGR	FGD2	LST1	LURAP1	TSC22D3	ADRA2A	ALOX5AP
FCGR3A	NCKAP1L	EVI2B	ZNF385D	ZNF627	FYB	MOK	RUNX3	SLCO2B1	ZCCHC24	CSRP1	SPC25	TYMP	CYTH4
RSPO3	LSP1	ITGB2	NCF4	GGT5	FCRL5	COL15A1	CCND2	TLR4	PTPRC	ADGRA2	SCARA3	ZNF790	IL2RB
TMEM176B	CD2	SLITRK4	CD14	MS4A4A	GLIPR1	SATB2-AS1	IL10RA	CMKLR1	RASGRP3	ANKRD35	ZNF626	RGS13	CCL14
SIGLEC10	CD5	TSPAN11	GIMAP1	CD4	FLJ36777	ENG	GPR132	KIAA0226L	ICAM1	ETNK2	CENPQ	C16orf54	C16orf54
CCDC80	TRIM22	STAB1	SLAMF8	PIK3R5	LAPTM5	TRPV2	ADAM28	HAVCR2	C1orf162	TPM1	TLL1	ANTXR2	CD247
CELF2	RASSF2	PRDM1	AIF1	ATP8B2	ZNF823	KDR	HLA-DRA	AMICA1	IFFO1	RND3	NR3C1	ARHGAP25	GZMM
SIGLEC1	CD1C	PTGS1	ABCA6	ZNF500	TLE4	MYH11	ENTPD1	SLC15A3	NCKAP1L	EHD2	ENG	GPSM3	ARHGEF6
CR1	FAM65B	KIF24	HNMT	STK10	PLA2G4A	GJA4	CCDC80	FGR	LILRB3	EDNRA	MZT1	HLA-DPB1	DOCK2
IL21R	SELPLG	CADM3	CCR1	ITGB2	ARHGEF3	CACNA1C	WDFY4	SLAMF8	HLA-DMB	NHS	FZD4	ADAM19	HLA-DPA1
GAB3	ACVRL1	HIST1H2AM	STARD8	PRKCB	PRKCB	STK40	LRRK1	TNFAIP3	LSP1	HOXD10	GAS7	CCL4	C1QB
GFPT2	KLHL6	THAP10	CYTIP	C10orf54	C1QA	GBP5	ANTXR1	APBB1IP	SMAP2	RBPMS	IMMP1L	ICOS	PIK3R6
PTRF	CCR2	MPEG1	SERPINA1	MSR1	CD6	GATA3	CXCR4	DCN	TMEM176A	ITPRIPL1	ARHGAP20	ZFP2	SLAMF8
RASGRP4	RASAL3	TAGAP	TLR7	LRRK1	MYO1F	PID1	CCL2	MYLK	PARVG	NRG2	RAMP3	CYBB	CD68
PDCD1LG2	MAF	FCGR2B	LPXN	CSF3R	CFH	FOXD1	C1QC	PSTPIP1	IL3RA	EOGT	CLIP3	CD2	RHOH
STAB1	LBH	SPC25	RASGRP3	FAM221A	INPP4A	CXCL10	ORAI2	CCND2	GYPC	MPP2	ERG	MSC	IKZF1
LY86	CD96	ARHGDIB	ENG	TMPO-AS1	UBP1	MTHFD2	NFAM1	MMP2	TGFBR2	EFNB1	MDFIC	SLC22A5	DOK2
ICAM1	CD3D	CD22	FERMT3	AGPAT4	LY96	SMOC2	VCAN	GIMAP1	ICAM3	WDR1	MCC	HCK	CMKLR1
HLA-DPB1	ENPP2	ZNF471	IL16	TNFRSF8	IGF1	FYB	GGT5	SPI1	SAMSN1	PDLIM1	CD34	LAIR1	CLEC10A
LRRC25	PLEK	CD4	A2M	PIK3CD	IL10RA	IL12RB1	EPB41L3	C1QA	IRF8	ST6GALNAC2	EFEMP1	MFNG	NCF4
PIK3AP1	LCK	CYTH4	RGS18	ZBED9	FAM98C	ZNF19	MTHFD2	NFAM1	HLA-DPB1	DST	CXCL12	P2RX1	TGM2
IL2RA	CYTH4	HIST1H4E	RPS10P7	EPAS1	NCKAP1L	LDB2	SIGLEC10	FGD5	TMEM176B	DUOX1	PPAP2B	FPR3	APOBR
CD52	FAM78A	AXL	CYSLTR1	CPNE5	ZEB1-AS1	CCDC80	COL14A1	SELL	NAPSB	CHST2	GPR183	HLA-E	HAVCR2
FMNL1	DOK2	FCRLA	CXCL12	AOAH	AP1B1	INMT	COL3A1	HCK	CIITA	DBNDD2	VIM	UBD	SLAMF7
CLEC4E	CCL19	RAD52	ARHGDIB	ATG14	FAM219B	CD79A	FYB	CYBB	MICAL2	HSPB8	CCDC138	ADAM6	AOAH
GLIPR1	CORO1A	RASGRP2	MS4A7	SGK1	HOXA4	ZNF396	CYBB	RUNX3	FYB	WFDC2	HCLS1	IL21R	CCR2
MPP1	ZNF831	RASAL3	HLA-DPB1	C3	LOC100129534	HSD11B1	ABI3	GIMAP7	HCST	FLRT3	CNRIP1	ITK	UBASH3A
CD86	CARD11	SLAMF8	SYT11	P2RX1	ACVR2B-AS1	DAPP1	TUBA1A	CORO1A	MFSD7	TAGLN	IFFO1	GBP5	ARHGAP15
NCF1B	ZEB2	AIF1	ITK	PXDC1	TRAF3IP3	DNAAF1	CALHM2	AIF1	CCR6	SLC24A3	CPE	TIGIT	P2RY13
LILRA5	CCL5	JAK3	TFEC	ADGRE1	DNMT1	STAG3L3	COL1A1	PTPN7	SCARF1	MYOF	ADRB2	CD247	ADAM6
PTGS1	GNG2	TSSK6	CD48	RCSD1	ADAM19	CCL21	SLC9A9	LSP1	ANXA6	NAV2	TGDS	SH2D1A	FYB
NCF2	FERMT3	LAPTM5	CECR1	LCP1	TMEM86A	CXCL9	IFI16	EPHB6	DPEP2	GCOM1	MTFR2	AIF1	SH2D3C
PTPN7	PTPN7	GMFG	S1PR1	FRMD4B	TMC8	ART4	PLA2G4A	ADAM19	FCGR2C	CERK	CLEC14A	APBB1IP	PIK3CD
MSR1	RASGRP2	SMAP2	CHI3L2	FAM200A	CD44	OLFML1	CARD11	STX11	CSF2RB	S100A16	STOM	ATP2A3	SYNE1
TNFRSF8	CD247	MIR100HG	LAT2	PPP1R18	SLAMF7	CD5	FMOD	PRKCB	CXorf21	MYL9	UBE3D	ITGB2	CD52
NNMT	ITGB2	IMMP1L	CST7	IFNGR1	ANG	MYCT1	PTGDS	OLFML1	ADGRE5	SERPINF1	SPARCL1	2018-09-06	CSF1R
SLAMF6	SLA	EFCAB11	WIPF1	IL16	TMSB4XP8	COL14A1	GLIPR1	LRMP	ATP10A	ADCY3	SGOL1	SLAMF6	TLR10
FPR3	MS4A6A	SLA	KLHL6	TPM3	MED29	NOS3	PLAU	CD52	NLRP3	CYP4B1	TTC28	CCL5	CST7
GAS7	CFH	CD52	ENPP2	LMNA	CD53	SLAMF6	FGD3	CD3E	FERMT3	ACSF2	CXorf36	NLRC5	PLCB2
FAM20C	CYTIP	SAMSN1	FCGR2C	KIF3C	NCAPH2	ADAMTS13	TIMP2	SPOCK2	GGT5	ETS2	GNB4	GPR68	CCND2
LILRB1	IRF4	SCARNA12	RNASE6	CD302	ARHGAP30	AFAP1L2	C1QB	CSF1R	GRAP	C10orf54	PIK3R5	CD79A	MEF2C
NEXN	SIT1	POLG2	ALOX5	FBLN5	SCGB1D2	TIMP3	PLTP	SERPINB9	GAS7	ASB2	SETBP1	HAVCR2	JCHAIN
SOD2	LCP2	FCMR	CLEC4A	FXYD5	FAM161A	EDNRA	C1QA	THAP9	RARRES2	ROBO1	FRMD4A	SIGLEC10	ENG
IKZF1	CST7	CCDC138	LILRB2	FERMT3	HS1BP3	NFASC	COL5A1	SPN	GIMAP4	PDE4A	SNX29	GYPC	DCN
SIGLEC7	RFTN1	CCL5	LCP1	LILRB4	GNB4	LINC00663	BGN	FMNL1	CD74	HR	DUS4L	SPI1	BMS1P20
CCR2	GZMK	ADAM19	ARHGAP9	KCNK6	GYG1	SYNPO	MOXD1	MAF	TMEM119	RASSF5	TRAF1	SLA	C1QC
CTSK	CD27	ZNF542P	ITGAL	CD86	POU3F3	JCHAIN	HLA-DMB	CD48	SYNPO	FZD7	CAMKMT	IFFO1	SLC7A7
ACAP1	CD6	HIST2H3C	SLC7A7	CLEC7A	ASPHD2	WDR90	CD48	CCR5	FCGR2A	PRNP	HVCN1	LCP1	SNX20
NLRP3	PRKCQ	SASH3	ALOX5AP	VAV1	SH3BP1	COL3A1	MNDA	CD68	SLAMF6	LMO4	CADM3	CXCL13	AXL
PRRX1	STAT4	FAM72D	CTSS	CASP1	OAS2	CCL19	PRELP	PECAM1	EHD1	DES	FAM65B	ACVR2B-AS1	CD14
LYZ	RASA3	PIK3R5	CCR2	RHOC	MCOLN2	GPR4	HAVCR2	DOCK8	TNFAIP8L2	PPP1R12B	FAM72A	BMS1P20	NCF1B
FYB	UBASH3A	LCP2	VASH1	EVI2A	B4GAT1	TIGIT	FXYD5	GM2A	CCRL2	LMOD1	PRKCH	CD5	RASGRP2
SLC7A7	PRF1	DPYD	LAPTM5	DAPP1	LAIR1	CNRIP1	FGL2	LRRC8C	ARHGAP15	FAM151B	ENTPD1	ZNF606	CD79A
FAM78A	LIX1L	SELL	FGD5	ZNF709	CASP3	PCDH12	TIMP1	C2orf15	BCL2A1	CDC42EP4	ZNF135	CXCL9	CD6
TRAF3IP3	PAPLN	FNDC8	CD86	TGFA	NADK	KCNMB1	GNG2	RIN3	HLA-DRB1	MSRB3	FAM133B	ITGA4	BTK
COL6A2	GGTA1P	CMKLR1	ARHGAP25	PLCB2	DPY19L2P2	ADGRA3	ZNF469	TYROBP	LILRB1	CLU	MFAP4	WIPF1	SIGLEC10
LST1	CD74	NEK8	ACVRL1	LILRB2	CD96	CFAP53	CYTIP	IL7R	GNAI2	SLC16A5	EFCAB11	FBLN2	SPARCL1
RAB3IL1	CSF1R	MCM3AP-AS1	ITGAX	FMNL1	MYH7B	CD96	FSCN1	TRAF3IP3	ARHGAP9	GAS1	TNS2	RHOH	GBP4
AXL	SLAMF6	GAB3	SOD3	RASAL3	EVI2B	PRDM16	CLEC7A	C1orf162	FGD2	IQCA1	EMP3	GLIPR1	GBP2
KLHL6	ZFP36L2	PLEK	SNX20	METTL3	FAM69A	SIT1	GAB3	PIK3AP1	CCR1	KRT15	GGT5	HLA-DRA	CD2
DPT	CD40LG	LOC728024	JAM2	TNFSF8	NCF4	CLIC2	UCP2	EMILIN1	APOBR	PIK3CD	IKZF1	CALHM2	S1PR4
ITGA5	GLIPR1	OIP5	DCANP1	DISC1	PEG10	P2RY10	MARVELD1	LAMA4	COTL1	ZNF491	JAM2	CXCR4	CD38
NFAM1	RUNX3	SCARA5	CD209	LYZ	ABHD1	WISP1	ADGRA2	TBC1D10C	HAVCR2	ETV5	TGFB1	TSEN2	ACVRL1
HCST	CCR5	STAT4	CFH	NLRP3	GLIPR2	UCP2	MXRA8	GVINP1	NECAP2	C9orf3	NEK2	ZNF502	RFTN1
KIAA1755	HLA-DRB1	TESPA1	ARHGAP30	PLEK	SIGLEC1	TTC25	TAGAP	ABI3	DOK2	ZNF485	AKT3	FLT3	HIC1
HK3	IL4R	ERG	HLA-DPA1	KCNAB2	RASAL3	KIAA1462	SLFN11	TBC1D2B	LRRC25	DNAH14	HIC1	ARHGAP9	HCLS1
ADAM19	CASP10	GGTA1P	SYNE1	ZSCAN21	CMTM6	NR2F1-AS1	TYROBP	CLEC10A	KCTD12	MYLK	POU2F2	LAT2	MS4A1
CD84	FAM20A	C15orf61	WDFY4	TMC8	MVB12B	IRF4	ARHGAP9	LILRB1	WDFY4	MYH11	RAMP2	GGTA1P	COL15A1
CALD1	TESPA1	IL1R1	DOK3	TNFAIP1	ADAM6	REM2	FLI1	CASP1	GIMAP8	NRG1	SHE	COTL1	CD3D
OLFML3	GPR183	VAMP5	FLT3	EHD3	PLEK	LAMP3	MS4A7	MFSD1	GAPT	ACTG2	RASIP1	JCHAIN	FXYD5
SFRP2	WAS	STX11	ADPRH	FCGR2A	BASP1	CD3G	PTPRE	CD86	CYBB	ANO1	MTBP	AMICA1	TMC8
ROR2	ABI3BP	IDI2	CD28	MZB1	RBM4B	AGAP2	FPR3	ZSCAN16	TBC1D2B	GPRC5B	TCF7L1	CTLA4	ADGRE5
CD209	TBC1D10C	PTGDS	GPR183	SAMSN1	INPP5D	MS4A1	BIN2	C14orf93	CLEC4A	GPR87	FERMT2	RASGRP2	LAT2
PIP4K2A	FAS	ZNF696	CD3E	HNRNPA1P33	ME1	FMNL3	ALOX5AP	MFAP4	GPR132	APOBEC3D	SYNPO	GNG2	NCR3
TNFRSF1B	FMNL3	C10orf128	ARHGAP15	EVI2B	ZNF768	SELL	EMP3	CD247	SNX20	DPYSL3	PTRF	CSF2RA	CXorf36
AMICA1	CFI	GPR183	FGD2	SLA	SP140	RAMP3	PTGIR	PIK3CD	MS4A6A	RIPK3	MRAS	CD180	CYBB
CD3E	APBB1IP	VIM	SLAMF6	AXL	NINJ2	CCDC30	LSP1	IL12RB1	PCED1B-AS1	GPX3	GNG11	SIRPG	CD8A
CCR5	SIRPA	PARVG	ZNF831	FPR1	TEKT2	ITGA5	COL16A1	CD163	TBC1D10C	DUOXA1	A2M	PRDM8	POU2AF1
FCGR2B	RGL1	CLEC10A	TRPV2	ZNF766	WDR1	PGR	LAIR1	CXCL12	VIM	NT5E	IL1R1	FCRL3	PRDM8
SIRPA	TMEM119	POU2F2	RFTN1	LILRA2	TESPA1	ITK	SPN	SRGN	HLA-DRA	RND2	ASB2	CD28	PECAM1
IRF4	NAPSB	OSGEPL1	CRHR1-IT1	CD14	PDK2	FMO3	PODN	CD2	TRIM22	TMEM35	ARHGAP30	CASP4	IGSF6
NCF1C	ZAP70	TRAIP	CCR5	GOLGA2P5	RHOH	DICER1-AS1	PDPN	AXL	RASGRP2	TRIM22	NFASC	P2RY10	HLA-DOA
DCN	AIF1	PDCL3P4	TIGD3	C12orf43	TMEM110	PLXND1	CMKLR1	CD14	ITGAL	ZNF285	ST6GALNAC6	LY96	IL32
CRISPLD2	CPVL	SPN	GAPT	GGTA1P	LCK	CHST2	RIPK3	FPR3	PIK3R6	RGMA	RIC3	VOPP1	EMP3
CPXM1	SCML4	LAIR1	TAGAP	SIGLEC9	PBX3	NOXRED1	TM6SF1	C1QC	SELL	CPA6	BOC	MZB1	KLRK1
LILRA6	GRAP2	CR1	IRF4	SNX20	CTSS	PARM1	PTPRC	FBLN1	GIMAP7	MIR100HG	THBD	ZNF879	ACAP1
P2RX1	JCHAIN	PCDHGB7	ENTPD1	APBB1IP	DOK2	CDH5	LDHB	CYTIP	RASGRP4	SMIM10	CDK1	ZNF418	VCAM1
PILRA	ITPRIPL1	ADAMTS10	PLEKHO2	RASGRP2	BMS1P20	HEYL	HLA-DOA	ACVRL1	TESPA1	IGFBP4	SFRP1	DOCK8	CXCR3
CST7	FOXO1	MMP9	PARVG	HLA-DRB6	C1QB	ADGRE2	BMS1P20	NCF4	CTSS	PRRX1	ZNF582	CPXM2	TNFAIP8L2
C4A	DOCK8	SLAMF7	IL21R	CD5	LINC00663	A2M	FNDC1	CD93	GLRX	ZSCAN16	CCT6A	C8orf44	FCRLA
SERPING1	TAGAP	ARHGAP9	C3AR1	NPL	IL12RB1	EMBP1	JCHAIN	CXCR4	S1PR4	MCC	TNS1	FGD2	TIFAB
TMEM150B	PLCL2	HDC	IL2RA	TSPY26P	FMNL1	SLAMF1	ITGA4	PALD1	DPYD	MARVELD1	CFH	TMEM140	NLRP1
FLI1	IL7R	TYROBP	CD180	GNA15	ZNF821	FAM86B3P	EGR2	C1QB	DLC1	ITGB6	RORA	LINC00910	FMNL1
MSC	LYZ	FGL2	IFFO1	CD48	GPSM3	CXCR3	PRKCB	COL6A1	IL1R1	NTN4	EVC2	CD3D	STX11
CD180	C10orf10	TCTE3	SIGLEC1	PARVG	ZNF232	PTGER4	DOCK8	TCF4	MFNG	DND1	C5orf34	FCGR2A	SH2B3
FCGR1A	LAPTM5	TBCE	C1QC	CTTNBP2NL	PPIL6	ADAM6	SDC3	MRGPRF	CHI3L2	CNN1	PLEKHO1	KYNU	GPR65
GIMAP4	KLRK1	LILRB1	TYROBP	C1orf162	NAV3	MX2	ADGRE2	SLAMF6	TREM2	KCNJ8	ADD2	TYROBP	LPXN
TWIST2	GSN	HMHA1	RCOR2	FAM78A	SPECC1	SNAI2	CCL21	ABI3BP	CD22	VAMP3	METAP1D	SPIB	TIE1
IL7R	CCDC80	ARHGAP15	RHOH	CSF2RB	GPR135	TMEM173	LINC01144	LINC00341	GIMAP1	APOL1	RAD54B	TBXAS1	CCL21
CXCL12	DCANP1	RCCD1	ITGB2	UBN2	HPCA	IFT140	IL18BP	VIM	MNDA	NDUFB2-AS1	CAV1	GPR65	CD86
RGS1	P2RY8	PARPBP	GYPC	FLJ36777	RNASE4	ITGA4	TMEM119	STAB1	EMP3	HAAO	FHL1	ZNF620	CD300LF
RAB31	CXCR6	GGT5	C1QA	SLAMF1	WAS	UBASH3A	F2R	RASA3	CD48	KCNMB1	VCAM1	APOBR	SIRPG
ITGAL	CECR1	MAP7D1	SLAMF7	PDE2A	CD2	PTPRB	CRISPLD2	HCLS1	ABI3	CAPG	CLIC2	LAX1	NDN
ITK	AOAH	CSF1R	C17orf100	ZEB2	ETV5	EPAS1	NAPSB	COL6A2	BIN2	CLDN11	PHOSPHO2	CCR5	GGT5
HLA-DQA1	CASP1	DTX1	C4A	EHBP1L1	RASSF5	IL16	MPEG1	TFEC	C2	SSPN	CCR7	LY9	C1orf162
BNC2	TNFRSF8	ABI3	F13A1	NKAP	MZB1	STEAP4	UNC13D	IL18R1	GLIPR1	TGFBR3	PLEKHA8P1	SPN	HLA-DRB6
OSCAR	FGD2	RNF32	ETS1	MRC2	MAP4K1	VGLL3	XYLT1	NCF2	ACVR2B-AS1	KANK2	GLI3	FCER1G	GNGT2
PALLD	SGK1	C1orf162	HLA-DOA	MSN	PARP9	LCP1	CXCL12	PML	C5AR1	C1orf106	EVI2B	PSTPIP1	IL12RB1
VIM	SELP	LOC81691	CCR7	PLEKHG5	IL2RG	ZDHHC8P1	FZD2	FCER1G	UNC13D	NCS1	AXL	TNFRSF13B	CASP1
TBXAS1	CD79B	LOC100272217	IL2RB	AP4S1	CD37	TRAT1	ARHGAP30	SAMHD1	CD28	SERPING1	EHD2	GAL3ST4	MYO1G
DOCK10	RAC2	TMEM47	MEF2C	RGS10	IKBKE	BMS1P20	RASA3	AOAH	GPR65	SNAI2	SRGN	PTPN7	EVI2A
HLA-DMB	GBP2	NFASC	ZCCHC24	ADAM6	RAC2	THEMIS	VAV1	SAMD9L	PDE1B	CHST15	NLGN2	FCGR2B	PLEKHO2
TGFB3	ALOX5	PARS2	C2	TRPM2	MAN1C1	EMB	SOCS3	MAP4K1	CSRNP1	AHNAK2	STAB1	DOK2	CCL4
CRHR1-IT1	PRDM1	NUSAP1	FAM65B	MYO1F	SLAMF6	DAAM2	MFAP4	ALOX5	CFB	ITIH5	CECR1	TNFSF10	STAB1
LRRK2	CD69	SUV39H2	FYN	GIMAP2	ADAP2	CRTAM	GAL3ST4	IL2RB	C3AR1	MRVI1	COL14A1	CDKL3	FGD2
GGTA1P	CXCL12	PAPPA	ITPKA	DOK1	LILRB2	SLAMF7	SEMA3C	HCST	PRKCB	EFEMP1	VWF	C2	CCR7
PIK3R6	GZMA	INIP	IQGAP2	IL10	LOC100132215	FAM101A	TGFB1	CD22	FCER1G	CFH	SLIT3	OLFML2B	LTB
COLEC12	SAMD3	HJURP	PLD4	WDFY4	ITIH3	TPST2	CD86	FGL2	CD300A	NDRG2	DENND5A	SLAMF7	ACKR1
HAPLN3	S1PR4	DPEP2	LST1	CYBB	KCNK6	MMP2	TRERF1	SIGLEC1	CD300LF	ELF4	RECK	BTG1	A2M
SPN	THEMIS	ZEB1	ATP8A1	SLC29A3	SNAP23	PDE1A	ITGAX	INPP5D	HLA-DOA	RANBP17	LIMS2	FLI1	TGFB1
TNFSF8	BIN2	ITPR1	HLA-DRB1	GBGT1	LEF1	EMCN	IQGAP1	BHLHE41	CD86	SYNPO2	RASL12	CORO1A	HCST
RASAL3	BCDIN3D-AS1	GIMAP5	GFRA2	SLC37A2	ZNF764	NGF	ARHGAP15	TMEM119	PPP1R16B	NACAD	ZNF471	CD68	DPEP2
TMEM176A	IL2RB	ARHGAP31	HLA-DQA1	KRBOX4	APOL4	DOK2	GPBAR1	PLEKHA2	RCAN2	CTF1	CNR1	KIAA0125	P2RY10
SLAMF1	CTSS	LST1	NLRP3	LRP2BP	DOCK2	FAIM	SYT11	PTPRCAP	SLCO2B1	OLFML2A	KIF15	GMFG	P2RY8
BIN1	FYB	LOC256880	C1QB	CPED1	HAAO	SRPX	HK1	LAT2	IKZF1	B3GNT8	FBLN1	ZNF16	IRF8
DNM1P35	SH2D1A	METTL2A	C1orf162	ZMAT1	CDK20	OR2A1	FAP	TMEM140	LY96	PGRMC1	ZIK1	TFEC	CD300A
GNG2	TRPV2	C5AR1	C17orf53	PLAU	KCTD12	FBXO15	FAR1	CLEC2B	GIMAP5	CORO1C	CLMP	ZNF256	LILRB1
PDLIM3	CASP4	CLK2P1	P2RY8	BATF3	CD3E	CD3E	MAP1A	IL21R	P2RY8	CAND2	ITPR1	MS4A4A	PPP1R16B
LAPTM5	PPAP2B	PMS2P3	FYB	ZNF175	PELI3	CFAP52	APOBEC3C	RBBP8NL	RGS3	FLNC	SYDE1	ZNRD1-AS1	TIGIT
TFEC	BHLHE22	EMP3	P2RY10	CD300C	NLRC3	GGT5	FAM129A	C1QTNF1	TRAF3IP3	TSPAN18	ZSCAN16	VN1R1	CXCR6
PIK3CD	SLCO2B1	METAP1D	PNCK	CRLF3	TBX6	NEK8	RUNX2	NCF1	CNRIP1	DOK4	CXCR4	FGR	CD7
CLEC10A	PLCG2	ITGAL	FAM20A	RIN3	EID2B	COLCA2	CCR5	JAK3	HLA-DPA1	ACSL4	SPG20	DPT	KLRB1
AEBP1	EVI2A	IL6ST	FCER1G	FCGR3A	GAL3ST4	FAM49A	PRORSD1P	HLA-DOA	PLA2G5	PALLD	GLIPR1	C3AR1	LYZ
GREM1	DOCK11	GBP2	GLIPR1	KDM2B	CCL19	XBP1	BTK	HLA-E	SPN	ANGPT1	DPYSL3	CXorf21	CYTIP
TSPAN4	PYHIN1	MNDA	ZNF77	KLF3-AS1	HIC2	NSUN7	ENG	CD180	CELF2	MRGPRF	CENPL	GBP4	FCRL5
TAGAP	CLEC2B	ICAM1	MGAT4A	HSPA1L	RELT	SNX20	CD3E	LCK	TNFSF12	S100A14	ZNF667	AOAH	DOCK10
CD300LF	BIRC3	C10orf54	C10orf128	GLCCI1	CXCR6	CSF2RB	MICAL1	RARRES1	C1QA	SLC16A2	CCL21	HLA-DPA1	CTSW
CD4	PPP1R18	GNG11	HLA-DRA	TRERF1	CES3	HOXD11	MGP	PTGDS	ARHGEF6	DKK3	SNHG10	ARHGAP4	ITM2A
FAP	SLFN11	EME1	ABI3	LTC4S	COLCA2	MFGE8	S100A11	ZEB1	IRAK3	RBM38	LRRC8C	PPP1R18	SCML4
IL16	BTLA	ZNF625	ANKAR	SASH3	C1S	PCSK4	TNXB	HVCN1	VASN	PDGFC	FGFR1OP	RSPO3	MRGPRF
EMILIN1	ENG	RAB31	TNFSF12	NRROS	BDNF-AS	LCP2	C6orf201	AOC3	FAM78A	SPEG	ZNF835	DCN	IRF1
NRP2	VAV1	TPSAB1	LRRC25	SECTM1	TMEM107	SH2D1A	ADGRE5	GAS6	TAGLN	MSL3P1	GIT2	SNX20	IL21R
ENTPD1	LPXN	DPH6	CYLD	MNDA	YWHAB	POSTN	PTGIS	ITGAM	LTB	STAT5A	PDE1B	SLAMF1	HCK
CD300LB	RAPGEF1	RBM12B-AS1	FCGR2A	CRISPLD2	SERTAD4-AS1	CSRP1	ETS1	PLXDC2	PTPRCAP	THSD4	CD48	LILRB2	LY9
TIMP2	A2M	GNAO1	PGM5	PRICKLE2	FUZ	NRP2	RSPO3	PTGIR	ITGAM	EHBP1L1	ABI3BP	PDE3B	SLAMF1
PTPN22	FBLN5	ZNF2	FPR1	LGALS9	KPNA2	PROCA1	NLRP3	SH2D3C	EME1	JAZF1	PIH1D2	LINC00494	CTSK
FCGR1B	NLRP3	PREX1	SCAI	THAP9	DEF6	CXorf36	SEMA4D	MFNG	MS4A7	QPRT	WAS	AQP3	DOCK8
TGM2	GLIPR2	ANKRD16	IGSF6	LILRA6	C19orf44	LTBP2	GPNMB	RASGRP2	PHC2	WIPF1	ARHGDIB	SLC8A1	PRDM1
CHI3L1	HLA-DQA1	ATP1A1-AS1	HAVCR2	ZNF23	CORO1A	APOL4	DOK3	ITK	PIK3CG	DUS4L	EPB41L3	DAPP1	GAPT
CD28	IFFO1	HNRNPA3P1	GGT5	CALD1	CCL11	CPNE5	ARL4C	ABCA6	IL32	CYP27A1	MAP7D1	ZNF599	TYMP
GAS1	ACSL5	CENPQ	CREB3L4	AFAP1	BTLA	AMIGO2	HEG1	CCR7	SLC15A3	SPON1	PTPN13	CD74	MZB1
COL6A3	SYT11	ARHGAP25	PALM2-AKAP2	ARPC5	JCHAIN	ROR2	SLAMF8	GBP4	VDR	GBP1	ZNF485	SIT1	STK10
ANKRD29	GVINP1	EVI2A	TESPA1	GPSM3	CD5	CCR5	GPR65	AKNA	CR1	SULF2	PREX1	FCRLA	ETS1
CADM3	CD3G	ABCC9	C1S	PLAT	LINC00173	ZNF831	AOAH	NRROS	NFAM1	JPH2	SDPR	CLEC7A	BCL2A1
STOM	APOBEC3C	LINC01144	CD2	LHFP	C1QC	SERTAD4-AS1	NFATC1	BIRC3	PALM2-AKAP2	MSN	ARID5A	CD19	CXorf21
RASSF4	BACH2	NSUN6	LILRA4	C3AR1	CCS	AP1S2	LPAR1	SP140	TADA2A	SNCAIP	JAK3	NCF4	PTPRCAP
CD33	SNX20	ZNF385D	PTPN22	GRASP	PLEKHO2	INCA1	TAGLN	LILRB2	RHOH	TIMP3	PPAP2A	OAS2	TARP
CCL19	C10orf128	CCDC80	DBIL5P	ZNF526	WBSCR27	ADAMTS4	IGFBP7	SPARCL1	JAK1	EPHA2	CD79B	NINJ2	TRPV2
RGS2	PSTPIP1	ASB2	CHI3L1	BTN2A2	SIGLEC10	DPY19L2P2	RNASE6	C3AR1	CD3E	SH3PXD2B	SYT11	HLA-DMA	DCANP1
HLA-DRA	SLA2	SIGLEC1	NRROS	MZF1-AS1	CRB3	SH2B3	FHOD1	HLA-DPB1	CTSO	RARRES1	MPDZ	HLA-DQA1	ITK
ZNF436-AS1	ARL4C	DOCK8	MICAL1	PYCARD	AKNA	KIF21B	PHLDB1	FGD3	GJA5	AGPAT4	CBFA2T3	GIMAP2	C10orf10
CD2	ABCB1	SGOL1	GIMAP2	LILRA1	PTPRC	CD38	RASAL3	CD40	KLHL6	FOXF1	ITGA5	PREX1	C3AR1
JAZF1	ADGRE5	KCNMA1	ARL6IP5	IRF8	CCR5	PREX1	DDX26B	RAB8B	ACSL5	HRASLS5	TMEM81	UBASH3A	ADGRE2
SERPINF1	C1QA	DNA2	CCRL2	ZCCHC24	CEP72	CCDC69	KLHL6	GPR65	OLR1	EMILIN1	GGCT	RGS1	SAMSN1
HTRA3	DPT	FCER1G	RHOJ	CD163	TTC32	WDR93	METRNL	ITGB2	CYP1B1	SMAD3	RBM12B-AS1	FDCSP	SLC15A3
HLA-DPA1	ACKR1	C3orf33	MCM3AP-AS1	CYBA	C1QL4	PLEKHH1	PDE1A	MS4A4A	PMP22	SMARCD3	EFEMP2	YWHAH	VAV1
BTLA	SLAMF7	FHL1	GPR34	CORO1A	DGCR10	SLC22A23	ADAMTS2	BTN3A3	ITK	MIR205HG	DOCK2	DCANP1	LYL1
GPC6	CD8A	GBP4	HLA-DMA	LAT2	SMAP2	FAM200A	SSC5D	SAMSN1	TNS3	DAB2IP	LIX1L	AGAP2	CD1C
HEG1	S1PR1	MS4A6A	GNAI2	NXN	OSTF1	HOPX	LFNG	PPP1R18	C10orf10	ID3	P2RY8	COL6A2	PCED1B-AS1
LILRA2	ASB2	GMCL1P1	CSF1	TAP1	CCR7	ADCY4	CD74	C16orf54	FPR1	TBC1D1	FAM159A	FCRL2	SELP
GLT8D2	ALDH1A1	DBIL5P	RAD54B	GNAI2	CDNF	SH3KBP1	ZNF546	ARID5A	ACVRL1	ID1	EPCAM	INCA1	SLCO2B1
ISLR	BCL11B	EHBP1L1	PTGDS	PDE4B	TCEA3	C3orf70	ADCY3	CD69	IL7R	KCNJ15	DKC1	ANKAR	APOE
COL6A1	SERPINB9	MRM1	CD163	TYMP	PPM1H	ITGA11	DOCK10	GKAP1	RIN3	SVIL	TAGAP	MX2	CSF3R
CCL21	MFAP4	CCL19	HLA-DMB	AIM2	HENMT1	FCRL5	SEL1L3	SNX20	C4A	MRC2	HJURP	IFI16	PRF1
LY9	ANTXR2	ALDH1A3	APOL6	CRTAM	C2orf73	FCMR	FGFR1	RHOG	ADAM8	KCNMA1	NGFR	BTN3A3	HLA-DRA
ITGA4	CXCR3	TLR10	KCNMB3	ZFP36	ST6GAL1	FCRLA	GLI2	ITGA4	VGLL3	FAM201A	C10orf111	IRAK1BP1	FCGR2A
SULF1	PARVG	ITPRIP	RASGRP2	ZNF543	ZDHHC3	RASSF5	CSF3R	GAB3	PTGIR	SMTN	CRISPLD2	ZNF572	STOM
TNFAIP6	PIK3R5	SRSF1	RCCD1	CALHM2	NUP93	CD247	MYO1G	HLA-DQA1	SLC46A3	FAM185A	PALM2-AKAP2	TAP1	LRRK2
GPR65	TBX21	AOC3	CORO1A	ZNF177	IGFLR1	RCSD1	TSPYL5	STARD8	SNED1	DLK2	IQCC	PRR5L	FAM65B
ZNF443	NAALADL1	TSEN2	IQCC	CYTH4	ITPRIPL2	ZNF214	PRKAR2B	CNRIP1	GLIPR2	S100A6	RBP5	OLMALINC	LRRC25
CD300A	BTK	HSPB8	COTL1	GPR132	CXCR3	LRRC32	ACAP1	TGM2	STAT4	TRPC4	SH3BP5	PTPN22	EPB41L3
CD300C	CCR7	ACTR3B	TGFBR2	ZBTB49	MS4A6A	IFITM1	ITGA3	IL15RA	CHST11	SOX15	CDH5	HLA-DOA	PSTPIP1
FLNA	IFNGR1	CLEC7A	MEOX2	C10orf55	GBP5	LEKR1	HAND2	CALHM2	GIMAP6	PLS3	RHOJ	SLAMF8	CCR1
TBC1D10C	CCL21	ADGRE2	PHOSPHO2	RASSF5	THAP7-AS1	LNP1	FUT8	COTL1	TIMP1	STEAP3	TNFSF12	LMCD1	JAK3
GZMK	PLCB2	TLR8	CCL2	ICAM1	TTL	CD2	SMOC2	LYSMD1	KIAA0226L	FERMT2	BORA	DOK3	HVCN1
MFNG	TRAF1	GAPT	TNFAIP8L2	SIGLEC7	ZNF385A	FARP1	TMSB4XP8	HAPLN3	TFAP4	SLC8A1	ZFP28	FCRL5	SPIB
TNFAIP8L2	ADAM6	DOK2	ACKR1	RALB	LDLRAP1	C14orf105	GPR183	NBL1	RASSF4	TGFB1I1	FANCL	C1orf162	HAND2
GPR68	TLE4	C11orf96	SMIM8	RAC2	TLR2	SPATA33	PLAUR	CCL5	TIE1	RASL12	ZNF521	TNFSF13B	GPR18
FGF7	BANK1	RAD51D	RAMP3	SLC9A9	SAMD9	CCL5	TMC6	ZCCHC24	MPEG1	FOXC1	EMILIN1	ZNF285	MFNG
NAPSB	PTPRCAP	TTC26	MAN1C1	ZNF304	CSF1R	NR2F1	PTRF	C5AR1	PAG1	HLA-DOA	TMTC1	AIM2	GVINP1
TRPV2	SH2D3C	C1QB	C1R	PLEKHO1	ASB2	TNFSF13B	AIF1	CCL21	IFI30	C9orf163	RGL1	SLC7A7	CD93
CXCL13	IL18R1	HIST1H2BN	LILRB4	ZNF442	SNX20	GNG2	STK17B	LY86	TNFSF8	NECAB1	FCRLA	VAV1	PARP15
EFEMP1	TCF7	KAT2A	GVINP1	BCDIN3D-AS1	NUP35	KCNE4	PACS1	ZFP36L2	CPM	ITGA7	RCAN2	KLRK1	HLA-E
CCL23	NKG7	IKZF1	GAS7	EPB41L2	LIMK1	RASGRP2	SCARNA17	MNDA	CST7	TRMT10A	RASAL3	CDNF	CARD16
IL32	MRC1	P2RY13	IL3RA	AKAP12	MAFB	CCL8	MSC	FMO2	LILRB2	PHYHIP	PRELID3B	ARID5A	LY86
COL15A1	GAS7	SCLY	SH2D1A	FAM186B	CYTH1	KIAA0753	CDH11	CD6	BHLHE41	LRFN1	CLK2P1	NNMT	FAM159A
RUNX3	GIMAP1	VASN	CNRIP1	LRRC32	PMM1	ZNF594	PTGS2	MGAT1	RAC2	HLA-E	SMARCD3	HLA-DRB1	DAB2
RGS18	TSPAN11	CLIP3	LILRA1	ADGRE2	IL18BP	SP140	ELF4	PILRA	PTPN22	ACTR3B	GIMAP7	KTN1-AS1	THAP9
PDGFRB	IL15RA	COIL	PMS2P4	TMC6	FAM49B	CASC1	LTBP2	SLC1A3	TFEB	ZNF138	WDFY4	CD7	C1R
SNX20	ARHGAP15	MS4A7	ZNF519	CSTA	RNASE6	EXOC3L2	PNMA2	KCNAB2	STAB1	HPN-AS1	MTRF1	CEP83-AS1	TNFRSF13B
CHRDL2	LAIR1	NCF1	PIK3R6	WAS	CCR1	CD80	MYOF	TSHZ3	AKNA	BHMT2	EFS	PYHIN1	TNXB
FMOD	C12orf60	AUNIP	CFP	BTN3A3	LY9	TPK1	GAPT	PTPN22	TNFSF12-TNFSF13	HYLS1	PKNOX2	GLRX	GZMK
CCL5	IL33	FBXL7	CCR6	FAM102B	PIP4K2A	DCST2	PTGER4	THEMIS2	RASAL3	PFKFB3	FSTL1	TIFAB	SH2D1A
GRAP2	CRTAM	ACAP1	CASS4	AMICA1	GRAP2	LOC541473	SAMSN1	LYZ	LILRA2	GLI3	ASH1L-AS1	ACKR1	CLEC9A
MIR100HG	VIM	THBS1	WDPCP	LY86	SPATA6L	PTPRC	CD52	CCDC69	ARHGAP30	CHRDL1	NLRP1	ARRB2	MVP
FCGR2C	STK17B	STK10	P2RY14	CMTM3	MOXD1	ASPN	CD93	RNASE6	SLAMF8	PAK7	TATDN1	FOLR2	TBXAS1
CCL18	TBC1D2B	CD3E	PDZRN3	MDP1	LGALS9	GLI2	MYH7B	IMMP1L	BCDIN3D-AS1	KRT23	SASH3	COLGALT1	SELL
ZNF709	NUGGC	MTFMT	OLMALINC	UXT-AS1	HPCAL1	DYNC2LI1	SULF2	JAK2	FAM46C	PRKCB	RGMA	SH2D2A	TMEM140
GBP5	TRAT1	DCN	LINC01140	STAT4	FCRLA	C2	NCF4	SVEP1	ABCA6	CPXM1	TIE1	CRHR1-IT1	RIN3
SRRM5	POU2AF1	CSF3R	CCL18	DGKA	C11orf71	FAP	C1orf162	SLAMF1	MEOX2	C1R	FAM72D	PODN	CD27
CCL2	KIAA0226L	CECR1	LILRB3	TNFSF13B	ITK	RHOH	ZNF396	LMO2	AKAP2	SV2A	KLHL31	CIITA	CXCL12
PTGDR	MAFB	FTH1P3	CD93	JCHAIN	ERC2	SATB2	PFKP	COL6A3	PREX1	ARHGEF2	ARHGEF15	GPR171	PIK3CG
COL16A1	TLR4	UXT-AS1	SNAPC5	TPM4	TMEM133	COL5A1	CD300A	CECR1	STARD8	P2RY2	TSPAN4	SECTM1	IGFBP7
FBN1	PPP2R2B	TTC41P	ANXA6	NKAPP1	FCGR1B	UST	PRKCH	PHOSPHO2	ENG	SORBS1	RAB31	FCGR3A	CCL19
GNB4	CD79A	AURKAPS1	CD5	HLA-DRB1	MS4A1	HLX	S100A4	CIITA	CISH	NGFR	KIF14	NCF2	PLA2G2D
IL2RB	ABCA6	TLR4	FAM86HP	ZNF740	DOK3	LDLRAD4	CCL22	GRHL2	C10orf128	KIAA1644	ZCCHC24	NAPSB	FAM110D
NTRK1	LRRC8C	C19orf73	2018-09-06	DGKG	TRPV2	UBD	PLEKHO1	CARD16	HMHA1	ZNF85	UCHL5	MNDA	MAF
VCAM1	ELMO1	ZNF124	LTB	ITGAL	ACSL5	CTSL3P	ARHGAP25	HLA-DMB	CD79B	PLEKHG3	LYL1	GKAP1	HAND2-AS1
POSTN	MSN	SYNPO	DOCK10	FLI1	ITGA4	EFEMP1	ECM1	TESPA1	C11orf96	GEMIN8P4	ARHGAP25	GIMAP4	TRAF3IP3
ADAMTS2	MS4A1	IQCC	LHFPL2	SCAI	CCL21	CD8A	COL6A3	BNC2	A2M	HVCN1	ADGRA2	ATP6AP1L	RHOG
HLA-DQB1	LGALS2	CD1D	CCL19	PALD1	LGI2	LRP2BP	GYPC	MS4A7	CD69	SFXN3	CORO1A	TRAT1	MNDA
GIMAP1	GPSM3	RDM1	CCL14	SLC7A7	IL2RB	NRROS	PRDM1	CCL19	SH2D3C	RHPN1-AS1	DCHS1	ARPC2	SAMD3
TLR1	GPR171	C10orf111	PLCB2	PARP2	GEMIN8	DOCK10	SLC8A1	HEPH	ARHGAP18	TRPV4	ARMCX2	ZNF311	CD40LG
MYADM	HSD17B11	ZNF626	IL2RG	PPP1R9B	MOK	HLA-E	LTBP4	DOK3	BATF	VSNL1	DAAM2	BATF	LCK
C17orf100	DPYD	TERC	SPOCK2	APOL3	PTPN7	PYHIN1	OSBPL5	PALM2-AKAP2	P2RX1	PLP2	CHRDL2	ARL4C	APOBEC3G
FCGR1C	ARHGAP31	LILRB2	FCMR	ZNF136	PCED1B-AS1	CFAP69	MXRA5	NECAP2	GVINP1	RBMS2	PTGS1	DPYSL2	BLK
ALDH1L2	CTSW	IL7R	KCTD12	NOD2	ZNF205-AS1	SPAG8	FBLN2	LILRB4	MS4A4A	ZNF582	MRVI1	CD6	CCL4L1
CLEC4D	LCP1	ANK2	CXorf36	CNGA1	ZNF395	DRC7	TGFB3	FNBP1	CD93	PGR	PDE2A	SP140	SYNPO2
FOLR2	RASSF5	SIPA1	CDH5	NRP1	SEMA7A	NELL2	TSHZ3	NLRC5	CCR4	AJUBA	C1orf112	CRTAM	ADGRA2
HLA-DRB1	TOX	CD86	TIFAB	TNFSF12	STK17B	CDH11	TMPO-AS1	RASGRP3	PEG3	PLBD1	AMICA1	CLCN2	TNFRSF17
CEACAM4	APOBEC3G	BACH1	FOXP3	ALOX5	CCDC69	CLEC14A	TOR4A	C15orf61	ZBP1	MXRA7	SUGT1P3	LIMD2	HLA-DRB1
P2RY10	NCF4	STARD8	CTSO	FGL2	FCGR1A	SPATA12	DGKA	TNFAIP8	RASL12	TMEM237	MPEG1	FAM86B3P	SLA2
GPR34	MGAT1	CD1C	AGBL5	GUCY1A3	KLHL32	ZCCHC24	RGS1	LILRB3	CYBA	SCNN1A	ANXA6	CXCR6	LGALS2
KCTD12	FCER2	SNHG20	F5	LILRB1	FAM13A	PLXDC1	GBGT1	VASH1	HLA-DQB1	RAB31	CCL14	FCRL1	SLC9A9
CD27	APOL3	ABCA6	CD52	CD8A	LOXL3	IL2RG	UBASH3B	P2RY13	LRRC32	VSTM4	CLIP4	PAX5	ZBED8
SH2B3	NPC2	PPP1R16B	SELP	CCR1	WDR82	KCNN3	ADCY7	NLRC3	TCF21	ZNF382	CD79A	ZNF141	FCRL1
IL2RG	NECAP2	CYTIP	LDB2	TYROBP	ADAMDEC1	SERP1	CD6	DSE	ADAM19	LINC00634	RSPO1	COL6A3	HMHA1
CSF2RA	CADM3	ECT2L	MKS1	DEF6	DNM1P35	TGFB1I1	PDGFRA	ANXA8	CCR5	SRRM2-AS1	NOVA1	TPM4	CSF2RA
LMCD1	CYBB	CSF2RA	PIK3CG	TNFRSF25	MYO1G	RXRA	LILRB1	VCAM1	SFXN3	ACSS3	CCDC150	FCER2	SEMA6B
MYLK	PTRF	UBE2T	OSGEPL1	SHF	METAP1D	GPC2	LY86	FAS	KCNA3	RHBDL3	CHMP4C	LRRC8C	LY96
TNC	IL18RAP	GIMAP7	AQP1	ECT2L	ITGB2	NGFR	SAMD9L	IFI30	FAM107B	LRP2BP	DNA2	ARRB1	KIAA0125
WARS	PDGFRA	GCSH	HCK	FUT7	MRC2	TSNAXIP1	POSTN	CLEC7A	STK17B	ZFP36L1	BASP1	TNFRSF9	DENND3
TNFSF13B	PLAC8	TNS1	GZMK	SERPINB9	CD48	TLDC1	CCDC121	FGF7	JAK3	CNN2	DNAJB5	PNOC	HMOX1
CD5	ANK2	VWA9	CCDC34	LST1	GAS7	RIPK2	UXT-AS1	OVOL2	APOE	SCHIP1	C11orf96	HLA-F	ASB2
STK32B	GZMM	HSPA14	SLC25A33	EMILIN1	DNAH7	DPCR1	MFNG	ADGRA2	PLEK	ATCAY	ZNF252P-AS1	AMPD1	APOL6
FNDC1	LHFP	NCF4	FOLR2	MLXIPL	KIAA0125	FPR3	ZNF599	CCR2	SIGLEC7	PDSS1	SYNPO2	MLKL	SP140
P2RY13	ZNF565	SLC1A3	CD300LF	DOCK11	GHDC	HOXA3	IL18	SYNPO	LDB2	ALDH1A2	PPP1R18	FAM86EP	LINC00426
IL6	CDKL3	DCLRE1A	BTLA	BORCS5	GPR65	KLHL5	DPYSL3	CLK2P1	PCED1B	C10orf88	TBC1D31	LGALS2	ABCD2
MSRB3	CD200	DIO2	TRANK1	NRBP1	ADCY7	PKDREJ	STK10	TNFAIP8L2	IFITM2	FAT2	PACS1	CD300A	EBI3
RAB27A	HAPLN3	RASSF2	CSF2RA	CD300A	MAN2B1	ASAP1	SPATA25	TRAF1	BIRC3	NES	ITIH5	LOXL3	ZAP70
CD247	IL21R	C9orf117	RSPO3	RAB29	CFAP36	HIC1	FBN1	B2M	PODN	C1S	FCMR	C7	ARHGAP31
CORO1A	RNASE6	FAM65B	TSSK6	C6orf163	TRPM2	LINGO1	LRRC32	GGTA1P	MILR1	TMPO-AS1	ARHGEF17	PARVB	PAMR1
FMO1	MAP4K1	ETS1	LOC143666	ZNF674	FCRLB	CD3D	ANKAR	APOBEC3G	ENC1	CCND2	WDR12	HAPLN3	CTSS
C8orf44	LYN	TMEM71	CLEC14A	ZNF317	RGS19	NUDT13	TFEC	FCGR3A	CXCR5	ZNF565	ABCA8	ITGAM	CXCR5
TGFBI	TNFAIP8	SLC25A33	DOK2	RRAGB	OLFML3	MEF2C	PCBP3	CASKIN1	ALDH3B1	ZNF530	PLVAP	GRAP2	SIT1
SH2D1A	SYNPO	AICDA	TRIM45	PROCR	TMEM154	CD27	WISP2	DOCK10	MFAP4	SRD5A2	C1orf53	LFNG	CYP1B1
ATP8B4	PLAGL1	UCK2	EME1	SYNJ2	IFNLR1	ZNF497	PDZD4	CCDC80	ADAMTS16	TMEM40	PRMT3	LY86	CPED1
LILRB5	ADGRG5	ACVR2B-AS1	SIRPA	RNASE6	UBASH3A	PLCG2	PLEKHB2	PLCG2	CD33	MECOM	PER1	ZNF554	CD22
SCIMP	TNFRSF13B	LPXN	TSPAN11	MB21D1	RCBTB2	ICOS	HAND2-AS1	PDE1B	CFI	OGN	NOTCH2	LCK	ICAM2
CD38	HLA-DQB1	KLHL6	SMAP2	CARD16	HTR2B	CCR4	YBX3	BTN3A1	AQP9	HIST1H2BN	TSN	HVCN1	PLD4
SIGLEC9	SH3KBP1	CD59	MS4A4A	SCIMP	ESD	LOC100130987	PPP1R18	MRC2	FNDC8	DNAAF2	KIF4B	FBXL22	C1QTNF1
FILIP1L	CD1E	CCDC121	SLC52A1	FBXL22	WIPF1	SLC9C1	PTGS1	RBM45	CD68	MCMDC2	TMEM41B	RAB33A	CD74
CXCR4	PROS1	DSCC1	FCGR3A	MCL1	CECR5-AS1	IKZF1	XRCC6BP1	SH3BGRL3	ENPP2	PLEKHO2	PIP5K1C	IL12RB1	GDF9
CD22	ARPC2	C1QC	ATP8B4	CNRIP1	XPO6	CYYR1	TOB2P1	ARPC2	HLA-DRB5	PMP22	PRIM2	CDK20	S1PR1
GGT5	EOMES	PLCB2	CD69	TSSK4	IL2RA	AKNA	CCDC142	LUM	ANTXR2	CHAD	PALM	BLK	CLEC14A
SLC35E2	XPNPEP2	CCR1	TYMSOS	SOCS3	ATP8B2	NME9	EFEMP2	SLC31A2	CRISPLD2	VCL	TOP1P1	IL10	SFRP4
CD7	DNASE1L3	RASSF5	FBLN5	MUC4	SYK	CCL11	HEPH	ZNF831	SP140	CEP83	DLG4	ZNF34	CLEC4A
LTB	SH2B3	DARS2	RASAL3	GLIPR1	GTF2E1	ISLR	ID3	ATP6V1B2	NEXN	EZH2	ADGRL2	TXNDC5	SLAMF6
SYT11	FAM133CP	HSD17B7	NEK2	MAPKAPK5	ARHGAP9	FBXO24	PTPN13	AKAP2	TMEM173	LMCD1	ZNF674-AS1	BTLA	FUT7
TPSAB1	APOL1	RAD54B	MRC1	PLXND1	DAPP1	CD8B	MYL9	GPNMB	LILRA6	PLCD3	GAPT	TCL1A	RAMP1
COL3A1	PALM2-AKAP2	PLEKHO1	SPATA41	NCF1	GCNT1	GJA5	PCDH7	GBP2	CPZ	PYGM	ZNF77	ZNF565	KLF2
MSN	VCAM1	IL33	ITGA4	IL4R	2018-03-01	ARHGAP30	GMFG	FHL1	CD27	CDH3	CREB3L2	CD52	IRAK3
THBS1	CARD6	LIN9	ICOS	EMP1	KIAA0895	ABCG5	CD2	HLA-DRA	STAT5A	RAB38	CD46	EOMES	NBL1
KCNA3	BMS1P20	MND1	TCL1A	CCDC88C	MPI	PRF1	CRIP1	SLC37A2	JCHAIN	CLIP4	SIPA1	CD40LG	AIM2
CSF1	RIN3	ARHGAP11B	PLA2G7	EBI3	APBA2	ANXA6	IL2RG	C2CD4D	SLC11A1	SCN2B	CD93	MEOX1	CPNE5
PALM2-AKAP2	HCST	POLE2	TIE1	ZNF141	HMHA1	CNN1	LCK	SPON1	BHLHE22	NEXN	ABCA1	NEK8	ZNF614
RAMP1	CAV1	KIF4B	C12orf73	CTSS	CD3D	ENTPD2	CYTH4	TIGIT	WIPF1	OSGEPL1	WBP1L	MIR155HG	EHD2
FAM200A	RBMS1	ARRDC5	SAMHD1	STAG3L3	PCGF1	C9orf43	CLEC2B	LRP1	IGFBP7	PAPLN	TRAIP	TNFRSF17	FAP
OMD	MAL	CHRNA5	PLXDC1	MAP4K1	CNBD2	MGAT3	ACVR2B-AS1	TIGD3	C1QC	KRT7	RGAG4	LUM	LILRB2
CTSL	SIRPG	SNHG4	PAG1	PELI1	CEACAM21	FCRL3	HTRA3	RARRES2	ACTA2	GNAO1	WDSUB1	OLFML1	LCP1
SFRP4	LTBP2	MRVI1	MAN1A1	ZNF224	CDHR3	SCGB1B2P	FBXO48	FPR1	ENTPD1	TMEM246	ORC6	RIN3	CEP83-AS1
ABI3	NNMT	NCAPH	CXCR6	PREX1	DPYD	BIN1	STMN2	ARHGAP15	CTSH	PTGDS	GABARAPL1	CD200R1	CARD11
TAGLN	CFLAR	LHFP	CXCR5	GIMAP5	MAP7D1	GVINP1	SVEP1	GIMAP2	KCNMB1	TIMP2	SASS6	C14orf93	TBX21
ADAP2	SYNE1	MTFR2	THAP9	CHST11	BFSP2	TMEM107	MRVI1	SH3BGRL	MEI1	CALD1	POU6F1	ABCA11P	IL18RAP
PRF1	ADGRA2	COQ10A	PARPBP	PHKA2	LOC100270746	RGCC	CCDC15	NARS2	POU2F2	TNC	NRP1	BDNF-AS	FCRL3
PDPN	ABI3	LOC100128573	CXCL13	DICER1-AS1	SLAMF1	WDR60	P2RY13	S1PR1	UBA7	GRK4	FGFBP3	CD163	GRAP2
CTGF	SATL1	SKA3	CEP72	CD300LB	ZNF599	BLNK	TPM4	PLA2G4C	CD40LG	ALDH3A1	JAM3	IQUB	MRVI1
GPR132	CMKLR1	TIE1	CR1	ZNF620	TNFRSF17	RASL11B	PLEK	CYGB	IRF4	SLC40A1	P2RY14	CFL1	IL18
P4HA3	TRAF3IP3	BCDIN3D-AS1	ARHGEF15	LFNG	CNN2	CPXM2	HLA-DRB1	CADM3	FCRL1	ZNF433	DZIP1	LRRC25	SERPINB9
PLA2G4C	ACSL4	ZNF77	ATP10A	HIST4H4	SAMSN1	GZMA	RGS10	CCR1	VAMP5	ZSCAN22	ADPRH	ZDHHC15	FCGR2C
VENTX	SPI1	SNRPN	ACAP1	SAMHD1	TLR10	PYGM	GPR68	SFT2D3	P2RY10	ZNRD1-AS1	OIP5	PCED1B-AS1	SIGLEC7
SPHK1	IL12RB1	PEG3	GFRA1	ZNF506	SEC24D	HHEX	PPAPDC1A	LIPT2	CCL21	SLC2A5	2018-09-06	FTX	GZMA
ARHGAP31	ENTPD1	RIBC1	GLRX	RNF125	EPB41L4A-AS1	ZNF321P	FCER1G	FAM133CP	PIK3CD	ACTN1	AP1M1	NIPSNAP3B	NFYC-AS1
COL1A2	CD244	TFB2M	LIPA	COL18A1	PEX10	EFHD2	CD5	SATL1	C1QB	SBK1	TMEM47	SVEP1	CD79B
IFITM2	VWF	RFC5	ST8SIA4	CORO1C	GDE1	EMILIN1	PMEPA1	BCL11B	CD6	DACT3	PDLIM3	LILRB1	EFHD2
SPON2	C1QB	C21orf58	COIL	NCF4	FBXL16	C16orf54	THBD	GRTP1	FGF7	PTGS1	CKAP2L	HGF	MLLT4-AS1
JAK3	SERPINF1	LRMP	LINC00526	RSU1	SV2B	GLT8D2	CD163	ACP5	HK3	SPDYA	TMEM204	ZBP1	LOC606724
CYBRD1	SELL	VEGFC	CD300A	WEE2	IRF2	ATP6AP1L	SLC24A3	FCMR	FCRL3	CLIP3	KIRREL	SELP	AKT3
NEK6	EPB41L2	TIPIN	ADGRL4	MPEG1	DSCAML1	ZNF599	ADAMTS3	OSCAR	ST3GAL5	FNDC8	CSF1	APOL4	NLRP3
LUM	FREM1	RHOJ	NFAM1	ADAMTS10	KLHL6	LGI4	FSTL1	SSPN	PTGER2	C19orf54	FGF7	LOC100268168	CD1D
ANKRD20A9P	CX3CL1	HIST1H2BO	ADRA2A	SDCBP	ISLR	SEMA6B	PDZRN3	CARD8	CXCR4	LIPT2	DSCC1	ZAP70	C8orf37
AP1S2	FAM126A	SORCS2	APOBR	PIH1D1	FBXO17	CREB5	NRP2	SLIT3	IFNAR2	LOC401010	TBCE	WDFY4	WARS
PTGDS	POU2F2	VGLL3	CBX8	CCR5	CD33	MEX3A	CMTM3	HLA-DPA1	SAMD9L	ZNF74	TEK	TLR10	PDE1B
ZNF620	CD28	ARID5B	PTCRA	FCER1G	CRLF3	RNF32	FCHO1	GBP1	LILRB4	C16orf45	FAM20A	FBLN1	P2RX1
CXCR3	BLK	TMEM68	NNMT	LYRM1	EML5	ZKSCAN7	HDAC7	ITGA5	IQGAP2	TCEANC	MEOX1	CCDC88B	MEI1
GAS6	USP27X-AS1	SLX4IP	DYSF	ZSCAN23	SLC25A23	USP43	GUCY1A3	HLA-DRB1	FCRL5	NEURL1B	TOP2A	CXCL10	GFI1
MMP9	RSPO3	WIPF1	NRP1	DFNA5	PSME4	LCA5L	CCL19	ICAM3	ATP2A3	PRSS12	CCDC126	ZNF677	CLDN5
CTHRC1	FNBP1	TRAF1	KIF21B	PDGFB	AMDHD1	SCEL	ZNF674	CYLD	USP27X-AS1	CECR1	XKR4	FAM26F	RARRES3
HCN3	MEI1	KIF18B	ADCY4	CLEC4E	DUSP4	CD209	CPXM1	CACNA1C	PLK3	GLOD5	DCN	AP1S2	DUSP28
TPSB2	GFI1	PTPN22	CTSK	CNTN1	PLB1	ETS1	LOC100272217	HLA-F	SIGLEC1	OXER1	TSEN2	PPP1R16B	MMRN1
LAX1	DAB2	HCST	LOC100270746	VAT1	MEI1	SUCNR1	PGBD4	DOCK11	HLA-E	PDCD2L	CBX3	LTB	GTSF1
IL10	FBLN2	BOLA1	FAM64A	BTN3A2	ZNF519	PDGFRA	LINC01465	IFNGR1	MAP7D1	SPARCL1	PTPRC	UBE3D	DPP6
SGCD	CH25H	HAUS1	HCST	KCNJ14	CFDP1	SBK1	FLNA	PDCD1LG2	HIC1	ARHGEF40	S1PR3	IL7R	PPP1R18
CCR1	KCNA3	CCL21	CD163L1	SYT11	C17orf51	RGS16	SLC7A8	SYNPO2	FCRL2	ADCY5	ZC2HC1C	KIAA0930	CRTAM
KIAA1107	RCBTB2	MGAT1	POLG2	WNT10A	VSIG4	ALDH1L2	LOC143666	CSTA	SCML4	FGF2	RMND1	STK17A	TRAT1
FPR2	ZC2HC1C	HLA-DPB1	DIO2	VMAC	PAQR8	CIITA	PRSS23	KIAA1958	DRAM1	JPH4	SLCO2A1	ZNF571	KLHL6
CYR61	SCARA5	HAVCR2	PADI2	GBP1	ARPC5	MDH1B	NPDC1	ITGB7	CD163	LTF	AFF3	ECT2L	PPFIA4
APOE	THEMIS2	ITGA5	DDX12P	NECAP2	CD52	CASC2	PREX1	BTN3A2	DENND3	GAS6	COL6A2	IL2RB	PLAC8
IQGAP2	AKR1B1	S1PR1	BCL2A1	MAP4K4	PDE3B	TTC23L	MMP23B	HEG1	SLAMF7	FASTKD3	CCDC80	LAP3	TNFRSF9
MRC2	IL32	ZFP82	LYSMD1	CD2	CCDC80	PTGER3	TADA2A	DPEP2	TLR4	PROM1	MAP3K12	FMNL1	MICAL1
SLC2A3	ICAM2	ARHGAP20	PALD1	ZNF263	LOC100130987	TSPAN2	HLA-DQA1	PDPN	SERPINA1	TPM2	PARVG	LYZ	STAT5A
SIT1	TFPI	GIMAP6	SRRM5	AAAS	AMIGO2	GDF9	CYBA	ALOX5AP	CD5	ZNF607	TIMP2	IRAK3	PTPRN2
GIMAP5	TIGIT	ABI3BP	PDCD1LG2	L3MBTL1	SPI1	ADGRL4	SNAI1	HYKK	DAB2	PPIAL4G	NDUFAF5	HOXB4	CCL23
CD6	EGR2	TADA1	ABCA9	CXCL2	GAS8	HECA	NAV1	CSK	SMIM3	ZNF516	FCER2	ZNF223	ICAM1
CDH11	CD1B	ATP6V1E2	ITPR2	MLKL	STX6	OR2A9P	CXCL14	SEMA7A	GFPT2	PDZRN4	MAFB	CD3G	LILRB4
ACP5	VAMP5	TEFM	TADA2A	SNAPC5	CREB5	TSPAN7	LXN	CD5	SIRPB2	SLC2A9	HSPA12B	CD33	CD34
IFITM3	IGF1	RAET1K	FAM86JP	HLA-DMA	COQ2	FN1	ARHGAP23	PDZRN3	ADGRG5	RGN	CEP83	ATP1A3	GPR183
PDZRN3	NCR3	TBC1D10C	AMN	TGFBI	ITGAM	ZNF443	ITPKB	SIGLEC10	CECR1	ISCA1P1	SALL2	ABCA6	LRMP
CTSB	FCRL6	PIP5K1C	FMOD	SCPEP1	LSM14A	CD48	LINC00910	C1orf56	LCP1	RHOB	TCF21	SLA2	LMOD1
WISP1	FCRL3	VSTM4	HSD11B1	ANKRD30A	NELL2	BRSK1	MAP4K1	PTAFR	CYSLTR1	SLC47A1	TMCC2	ZNF876P	SIRPB2
TIGIT	SCPEP1	SLC35G1	CXCL9	HLA-A	P2RY10	KCTD19	HCN3	CAPG	NCF1	MTL5	FLRT2	IL12B	ARHGAP20
COL5A1	LGMN	PSMC3IP	ZEB1	LAS1L	NXPE3	LRRC48	ZNF491	SLAMF7	ADAM11	AKR1B1	LAMA4	PCOLCE	FCGR2B
C1QTNF1	FMO2	MAP3K3	CXCR3	PLB1	GLYATL2	ST8SIA1	DAB2	CALD1	SIGLEC10	PRIMA1	PRICKLE2	RLTPR	ZNF683
XIRP1	ZNF322P1	FLT3	CPVL	TMEM186	PDGFRA	UAP1	GNA15	CXCL13	CMKLR1	GJB5	ARHGAP11B	GZMA	NRXN2
ZNF469	CD7	CPXM2	GNG11	ARHGAP9	TCP10L	KCNH8	TNFSF13B	SIT1	CAP1	HLF	VSTM4	CEP72	PRAM1
CPVL	FCN1	CD14	NR2C2AP	PTPN22	ZNF711	GZMK	GABBR1	CD28	SPON1	SCPEP1	TSHZ3	CCT6P1	LAX1
ATP8B2	HSD11B1	RFC3	OLFML3	ITGAX	CARD11	ITM2A	ARIH2OS	LRRC25	SLC39A8	CFTR	DYSF	HCST	SPIN3
LINC01144	LINC00341	KNSTRN	TIGIT	SYNPO	POLI	ZNF469	C3AR1	CCL14	KMO	SYDE1	ETS1	NCF1	HLA-DMA
MFAP5	SLC22A3	BOC	LMO2	KIAA0226L	GIMAP2	PDLIM2	SPOCK2	CSF2RA	IL2RB	DMKN	RNF150	CARD16	EMILIN1
PYHIN1	ITM2C	ZNF582	FLVCR1	UBE3B	WBP1	IGFBP5	LEKR1	CLIP2	MMP7	ZNF790	BEND5	TLR4	ZNF709
C10orf128	PRNP	DHODH	CD79B	CD6	CCDC89	PRR5L	FGD2	FAM133B	MRGPRF	MIR31HG	CMTM8	VNN2	MS4A4A
F13A1	FCRLA	C2orf15	EBF1	TMEM156	NUP62CL	FAM227A	SSPN	BGLAP	MMP2	GNAI2	RBM45	NSUN7	TADA1
SPDYA	TNS1	ADGRE4P	TBC1D10C	CD74	PATZ1	TBC1D2B	FKBP10	EGFL6	FILIP1L	NUTM2F	PDE1A	ICAM3	TSHZ3
ACTN1	BOC	SORCS1	C2orf15	ASGR2	CDC42SE1	ACTA2	PTPN7	MYADM	SOD2	RARB	LDB2	SAMD3	FCGR3B
FCRL3	C12orf73	LILRB3	ZNF671	ACVR2B-AS1	ATP2B2	CSPG4	ZNF30	SIRPB2	FBLN5	KRT17	MOXD1	CLEC10A	MILR1
UBASH3A	LTB	LRRC48	ABCB4	ZNF490	CASC1	ID4	USP6	FEZ1	CFP	PRTFDC1	NPR1	RTN1	APOC2
ZNF252P-AS1	PRKCA	NBR2	ZNF232	CD52	WDR35	MYO1G	LAMA1	ZAP70	TLR7	CHP2	EML1	TMPO-AS1	IL15RA
MZB1	CPXM1	CD163	HLA-E	RHOB	PHKA2	PTGDS	C1orf74	PTGS1	SPOCK2	SPG20	SPOCK2	VSIG4	CEACAM3
CD79A	STX11	DTYMK	SLC46A3	PTAFR	BTK	OXR1	COL6A1	PIK3CG	VNN2	POU5F1B	DOCK10	LOC100130987	MGP
CLMP	C11orf21	RCOR2	TTC28-AS1	CD1C	PRELP	SYNE3	ZBED8	CD96	WBP1L	PBXIP1	SPIRE2	ZNF230	AKNA
ARSI	DCN	SLC15A3	TMEM116	JDP2	WDR34	URAHP	ZSCAN21	SP100	MRVI1	GSN	TTK	SLC2A6	PSMB9
WBSCR17	MEF2C	RRP7BP	LY86	SPNS2	PHLDB3	EPN2	PLEKHG5	CTSB	GADD45B	FAM53A	HCN3	PRF1	ZNF554
KIAA1644	ITGAX	IGF1	MPP1	SWAP70	CD82	C11orf96	ADAP2	TOX2	OLFML1	ARHGEF17	DBF4	NOD2	NFAM1
SULF2	PLA2G2D	DOCK10	PMP22	ZSCAN2	EMBP1	ZNF334	ZNF571	CD27	ARHGAP25	SLC52A1	HSD17B7	CPNE5	SLC38A5
HSD11B1	CR1	PRKCH	DEPDC4	ASB7	SLC9A1	HNF1B	SLAMF7	TAP2	VSIG4	MATN2	ZNF695	LST1	PDGFRB
CCL4	EPHB6	NAPSB	P2RY12	BGN	PLA2G2D	PRELP	CD96	SH2D1A	ITGB7	MYOCD	RIN3	ZNF454	ROBO4
FLNC	ITPRIP	FXYD1	MYCT1	CD300LF	UNC119	LINC01102	GIMAP6	FCRL3	IL21R	PTCHD1	BRCC3	URAHP	UBD
AOX1	SOD2	HYLS1	IMMP1L	RGL1	LAX1	GPR62	S100A6	CCL18	S1PR1	ZNF696	GMFG	PRELP	RASSF5
HIC1	FBXO43	C10orf2	CD84	AEBP1	WDR54	LRTOMT	COL10A1	LOC643387	NCF2	SLC43A3	PLEKHG2	DBIL5P	FCMR
CPA3	C1orf162	IL34	ZNF521	HIST1H3E	CECR1	C14orf79	LY9	ITPRIP	CAPG	C1orf229	CLEC2B	STAP1	RASSF2
FAM26E	THAP10	ZNF19	LIN9	MSH4	C2	KIAA0125	RCAN2	CASS4	FLT3	SIRPA	NANP	RBM11	LGALS9
FMO2	PALD1	ADAM33	SLAMF1	HLA-DOB	PDE9A	IRX3	TMEM200A	ZBTB12	ICAM2	FHL1	KIAA1804	LPXN	EMCN
ZNF831	IL18BP	ADAMTSL4	COL14A1	CFH	ABCA6	RAB27A	PLAT	NPL	RRAS	ARHGEF25	PODN	AGBL3	GZMH
LEKR1	PDCD1LG2	AOX1	CADM3	ZNF530	CDKL3	GAS7	ZNRD1-AS1	PCED1B-AS1	LILRA5	DBF4	PRC1	CSF1	ST8SIA1
TYMP	STAT5A	KLLN	ANK2	ZNF230	CCNB1IP1	SH2B1	ZNF782	UBASH3B	PILRA	LINC01134	PHLDB2	ARPC1B	CD3G
PAPSS2	HNRNPCL3	C17orf75	TGFB3	HLA-DQB1	SLA	DCN	FAM105A	EGR2	MYCT1	ID4	TMEM68	ARHGAP5-AS1	SIGLEC5
IL12RB1	ST3GAL2	TLL1	FANCL	GAB3	TCF7	EYA4	ST8SIA4	MSRB3	DPT	SKA3	PTPRCAP	F13A1	LYSMD1
TNFRSF9	FOLR2	LTBP2	SH2B3	ELMO1	PREP	ADAMTSL1	IRAK3	TRIM22	GZMK	LIMS2	NDFIP2	KIAA1755	GIMAP2
ARID5A	PNOC	SPARCL1	ABCB9	CARD11	HTRA2	ELN	C11orf63	FOLR2	CD79A	HS3ST3A1	CRYAB	CXCR5	TMEM71
SELM	LAX1	CRISPLD2	ACP5	ENG	PLCB2	SEMA3G	HLA-DQB1	PXMP2	KLRB1	ZNF566	TADA1	FAM200A	MYLK
OLFML1	RASSF4	SIGLEC10	P2RX1	MGC16142	SPN	EPHA3	KIAA1328	PRKCH	MITF	GLIS1	MMRN1	SIRPA	GPNMB
MT2A	CCL23	EYS	LGALS2	ADORA3	GNA15	NLRP1	CERCAM	CD3D	SCIMP	SPDYE3	CCDC3	EMILIN1	DCLRE1A
MXRA8	GPR174	HVCN1	PMS2P5	ARAP3	CDKL2	PCED1B	TMEM253	VSIG4	CLEC10A	DNAJB5	ZBTB4	PRH1	DNASE1L3
ZNF141	STAB1	SNAPC5	CARD8	CD37	MTMR11	ADH1B	CDR2L	TPSB2	CD2	OXSM	ANK2	ZNF610	LINC01144
TMC8	KLHL29	ITM2A	IFI30	ALDH3B1	FLJ37201	PLEK	PTPN22	C12orf73	PLN	MPZL2	CHST15	ZNF732	DNAJC27
BMS1P20	KCNAB2	ACP1	ZC2HC1C	TM4SF1	CD14	OSTM1	SULF1	MS4A1	CASS4	SERPINB5	ADCY5	RFESD	SIGLEC14
MAP4K1	CATSPER2P1	TRMT10B	TNFSF13B	GMFG	TIGIT	F2R	SERPINB9	LAMA2	FCN1	RUNX1	KANK3	CSK	ZNF2
LRRC15	PLTP	CCDC157	MAPKAPK5-AS1	GNGT2	FANCL	DNALI1	ZNF442	PDGFRB	CD300C	OLFM4	IQCH	ZNF425	WNT2
PLN	IPCEF1	LEKR1	CEP70	ST7-OT4	CPSF2	KIAA1407	COL4A2	LTB	2018-09-01	ARHGAP20	ZNF57	HLA-DQA2	CBFA2T3
ZNF554	CPXM2	SOD2	VIM	AMER1	FGD2	BHLHE22	ASPN	TUBB6	RAP1A	HEPH	PRICKLE1	IRF1	NUDT17
CLIC4	SRRM2-AS1	RASGRP4	PRR19	CCL8	GLIS1	DZANK1	ITGA11	CATSPER2P1	SIGLEC5	OPTN	CHST2	HOXC4	CD5
NFE2L3P2	IL3RA	HACD3	OIP5	HLA-DMB	CD3G	CXCR6	VSIG4	ADGRE5	FBP1	ERN2	MFNG	TESPA1	CIITA
LTA	STARD8	ATP2A1	GPRIN3	ZNF700	GNAO1	SLC22A20	SIGLEC1	ICOS	SPNS3	MRRF	ELK3	ANKRD29	ADGRL4
RARRES2	C17orf75	RFXAP	DPH6	SIT1	ZCCHC24	LY96	MGC16142	CD79B	KANK2	CRISPLD2	ZEB1	PIK3CG	CEACAM4
KCNMB1	C1QTNF1	PMS2P4	PAXIP1-AS1	FAN1	TENM1	PRR16	STMN3	CCDC50	MVP	B3GNT9	LEKR1	EFCAB7	PALM2-AKAP2
CXCL9	TLR10	SOD3	PTPRCAP	MROH8	ARL11	LINC00924	RNF32	AGAP2	TXNDC15	PPARGC1A	ROR2	TRPM2	ITGAM
RUSC1-AS1	CXCL9	C10orf10	CD1B	DOK2	CD180	PPP1R14A	GATA3	CD82	CD300LB	GJB3	THNSL1	ZBED8	PYHIN1
FUT7	GPR55	SAMHD1	ACBD6	ZNF790	DPP3	LTA	IL16	DHRS13	FAM198B	RBM45	C9orf163	FAM49B	ITGB7
NFYC-AS1	C1QC	MYLK	ANPEP	TCF4	PLCG2	ADAM23	ZSCAN22	CNR2	AGTR1	ITGA5	ZNF853	KIAA0895	RGS18
TPM1	CXCR5	ITK	LILRA2	KLHDC1	STKLD1	LHFPL3-AS2	ZNF2	GJD3	P2RY13	MVP	PMP22	GPR135	ZNF565
ZNF77	EMP3	ZC2HC1C	LOC100132215	EAPP	ALKBH2	LINC00899	CLK2P1	HLX	DYSF	PRDM12	KLHL5	C1orf101	CLEC4E
SRPX	PPM1F	RCSD1	CRISPLD2	LYN	ABR	GTF2IP1	ANOS1	MSR1	CTSD	SYNPO	COLEC12	MCM9	ADAP2
SAMD3	CD68	NUP35	ACSM5	ITGA4	CYS1	AOAH	CREB3L1	VGLL3	IL12RB1	EYA4	ARHGAP15	SUPT3H	NCF2
SSC5D	CRISPLD2	OTX1	TRAF3IP3	KLRAP1	MPEG1	LOC90768	ZNF620	CTSK	RHOJ	KIFC3	NNMT	SERPINA9	KCNAB2
CCND2	EPAS1	TSGA10	CD74	RHOH	CCL5	FANK1	FCMR	RASL12	SLAMF1	PMS2P1	GINS1	ALOX5AP	IL4R
RASGRP2	LOC344967	HIST1H2AL	CCR4	PLSCR4	ACYP1	ANKRD35	SRPX	FCGR2B	CPEB4	C9orf43	GNAO1	LILRA4	TRIM45
CAV1	CCL2	ACKR1	LOC284023	KCNJ5	CXorf57	DFNB59	ARPC1B	SPIB	ZNF77	HESX1	CCL22	NRROS	KLHDC7B
SLC15A3	ADGRD1	SMIM8	HLA-DRB5	VASH1	PARP16	OSTF1	MAP7D1	RASGRP4	CXXC5	C2orf88	ATP2B4	LOC401010	CRHR1-IT1
NCR3	ETS2	CYP7B1	TROAP	ZNF574	EFCAB6	CLEC2B	CD4	LGALS9	TFEC	TRIP13	TSSK6	THBD	SEPT7P2
NKG7	ICAM1	APOL3	LOC541473	CD84	LMAN2L	SPIB	NCF2	PIK3R6	CD84	CYP2S1	DLEU1	CD79B	NECAP2
LAP3	TGM2	MYL9	TNFSF8	SHC1	DSE	PLAC9	SOD3	TMEM81	LAP3	FAM107A	ABI3	CD84	C8orf44
CORO1C	PTGDR	FAM133B	SPARCL1	FGR	ERAS	P2RY14	FPR1	KLRB1	PLCB2	GJB4	FGFR1	ANPEP	GSTM5
CMAHP	HEG1	ELK3	KRTCAP3	RNF149	FAAH	ADORA2A	APBA2	CST7	CYP27A1	CASKIN1	STARD8	SAMHD1	ARHGEF15
ADAM12	TIFAB	PALM2-AKAP2	ZC3H8	NEURL2	ALDH1L2	SLC7A8	ARHGAP31	RAI2	TRAIP	PLCL2	TEFM	LTA	SLC46A3
PPP1R16B	CD19	ZNF674-AS1	C17orf75	RGS18	SH2D1A	PAXIP1-AS1	STKLD1	SULF2	MSR1	BCL2	CHI3L2	MS4A7	VASH1
KLF9	LRP1	HCN3	AFMID	ABRACL	CD27	MCTP1	SLC9A1	ZBED2	FCGR3A	SLC16A4	PALMD	MSR1	MMRN2
PTGFR	AGAP2	TAF1A	SAMD9L	RUNX3	MIPOL1	LYN	PIP4K2A	CAV1	SH3TC1	ANO5	RAD51AP1	KCNA3	ENPP2
ANXA5	FCRL2	DHX9	ISM2	ARHGDIB	ADGRE2	NES	ZNF497	MMP19	BTN3A3	C16orf59	KCNJ8	FAM66C	GNG2
SPIB	PTPN22	TAGLN	LOC81691	SIGLEC10	UBA6	TSG1	DEPDC4	PDLIM2	IL4R	C2orf15	ZBTB16	CCR4	LITAF
KLHL31	TCL1A	STKLD1	FAM198B	SNX3	VPS37D	LOC256880	ZNF205-AS1	MYO9B	PLXNC1	RASGRP2	DLC1	TNFAIP8L2	CAMK2B
ICOS	HVCN1	RELN	SPC24	S100A16	ABCG5	SAE1	HOXB4	A2M	ACP5	DNMT3B	CNTNAP1	ZNF461	RHOJ
CPXM2	CNRIP1	WISP2	STARD7-AS1	ANP32A	PRDM1	KLF3-AS1	SLC25A36	ZSCAN2	ADORA2A	WNT3A	APLNR	ALX3	KCNMB1
C5orf63	FCRL5	SAMD4A	TMEM97	ZFP36L2	TMCO6	VPS37D	NCF1	NCF1C	CDH5	ZNF682	ITGAL	METTL25	PIM2
CHST15	TMEM71	KIF15	LILRB5	LINC00452	CYBB	IL10RA	EMILIN2	PDGFRA	SH2B3	CSF1	SGOL2	MICAL1	PSMB10
GPX8	LAT	TAF5	GBP5	CD93	ETNK2	SH2D2A	EPHA3	DEPDC4	C12orf73	PCP4L1	ATP5S	CSTA	MATK
TNFAIP8L3	ABCA9	LHX4	CHEK2	MARVELD1	MFSD1	PNOC	LHFP	NAV3	COLEC12	CABP4	C16orf89	BHLHE22	NRP1
COL1A1	COTL1	TSC22D3	EMB	ODF3B	IQCC	GABPB1-AS1	CEP83-AS1	APOL2	CHI3L1	TGM1	ZNF367	ASB2	TNFRSF14
ZBP1	ABCD2	RPEL1	GPR141	TM9SF4	PIH1D2	PAN2	CD68	NLRP3	RAB8B	LGALS3	LINC01144	METTL12	HLA-DRB5
CXCR5	TRMT10A	ATP8B4	CLCN2	C1QTNF1	PCBP1	NOCT	DOK1	ASB2	STX12	RERG	TUB	CASKIN1	CLIC2
GRK5	FAM71D	PEA15	CCT6P1	FAM49A	MEMO1	LOC100128573	FAM78A	ZNF521	LPL	CPNE6	NARS2	GDF9	DRAM1
STAP1	AXL	RABL2A	SAMD3	KIAA1683	GAB3	ARHGAP25	LST1	ADGRG5	LMOD1	TUBA1A	CYTH4	ADAP2	HAMP
CTLA4	PA2G4P4	CDK1	GTPBP3	KCNA3	FOLR2	GRK5	CLIP3	SUPT3H	PIM2	METTL6	LBH	BEND5	TMEM200A
CFL2	KIAA0125	TUBGCP4	DPT	COL8A2	TSEN15	LRRC56	HNF1A	GYLTL1B	ISLR	CD207	COL15A1	HLA-DRB6	KLRC1
ATP10A	NRROS	C16orf93	GPR171	ZSCAN30	CREB3L1	SOX18	MFGE8	TMTC4	CXorf36	PHLDB1	TIMM8A	TTC24	TFEC
CAMK2A	SRRM5	TFEC	APOL3	STAB1	TRIP10	CST7	WBSCR17	LAP3	ATAD5	C3	EMCN	IL33	KYNU
PRUNE2	SPNS2	TRIM45	OLFML1	SYT17	GRB2	DYNC1I1	MSN	PYHIN1	FPR3	CELF2	CD53	PIK3AP1	TMIGD2
PLA2G2D	EMILIN2	GATC	SPICE1	FAM120C	MAPT	SELM	PRAM1	CD33	TWF2	ANP32E	ARHGEF38	CERKL	FAM186B
LRRC2	CLEC17A	PDSS1	FNDC8	PCSK5	PTGR2	C2orf73	PFKFB3	PLEKHO1	FAP	ATP1A2	MGP	CARD9	LOC400927
ADAMDEC1	SAMSN1	MRC1	CD226	IL27RA	DNALI1	ZNF3	ENDOD1	KCTD12	HNMT	HSPB6	NUDT15	FCGR2C	KIAA0513
CROCCP3	RPS6KA3	TOM1L1	RAC3	DUSP5	TMEM164	LOC100272217	MZB1	TIMP2	GIMAP2	TEFM	NCKAP1L	HLA-DOB	HTR2B
EGR2	MMP2	FGF7	SCIMP	PLTP	PALLD	TNFAIP3	NEXN	TSPAN18	HSD11B1	ST6GALNAC4	ACYP1	ANK1	ALOX5
PDCD1	SLC25A5-AS1	C8orf44	KIAA1841	CCND3	IFT140	ZNF69	RASGRP1	SYT11	IGSF6	LDB3	FXYD1	SCML4	ZFP62
DDR2	MNDA	DLEU7	GRK7	C9orf173	STAP1	EFCAB12	TLR7	KIAA1462	DERL3	TPRXL	TSPAN11	THSD1P1	ELMO1
MEOX2	CNN2	MS4A2	EFCAB11	FMR1-AS1	KCNA3	CXCL11	POLG2	EMILIN2	SIGLEC9	ZFP36L2	ITM2A	DLG5-AS1	APOL1
CLEC4A	ZBED8	FPR3	LRRC32	ZNF416	E2F3	GALNT2	IL7R	CD84	TNFAIP3	YPEL1	ZNF385D	TNFSF8	C1orf74
FKBP5	GBP1	CDCA3	CCBL1	HHEX	HPS5	WEE2-AS1	OSGEPL1	CTSS	OSGEPL1	CDCA8	ZNF124	C2orf15	ZNF385D
SERPINA1	P2RX1	HIST1H1E	GNG2	SLC35F6	TYMSOS	LOC100129534	KCNN4	FAM65A	CXCL12	SLC25A45	TGFB1I1	BTN3A1	MYH11
COL8A2	GGT5	DBF4B	CCL22	PPT1	JAK2	STK26	PML	BCL2A1	EPSTI1	PAQR8	PACRGL	PTPRO	KLRD1
ALPK2	GEMIN8P4	LCTL	RAD51AP1	ZNF563	CR2	DUSP7	ZNF573	2018-09-01	TCIRG1	CD74	CYP1B1	FAM227B	SEPHS1P1
MBTD1	TSEN2	CLDN5	STAT4	LYL1	HYI	C7	IQCC	EPCAM	ZNF831	ZNF571	MAL	ADRB2	LHFP
ABCD2	FCRL1	ITGA4	CD27	CARD9	WDFY4	COBL	ADRA2A	CRTAM	GNG11	ARL4D	IGFBP4	GVINP1	RAB3IL1
URAHP	HCK	SLC25A5-AS1	CD34	CDC42SE1	KRBA1	AGPAT4	NTM	TLR10	CEACAM4	PBX1	SOD3	NKAPP1	GPR25
CDV3	IRF1	BHMT2	CABYR	BTN3A1	PTPRCAP	DOC2A	IL12RB1	LILRA6	FSTL3	EPAS1	ZUFSP	C1orf204	CD1E
COL5A2	RARRES1	FGFBP3	SUV420H2	CCDC170	KCNN4	PCDH18	MS4A4A	CD44	SIDT1	SOX7	RNLS	RAC2	THEMIS
TRAT1	DUS4L	CDC25C	ZIC2	TLR10	RIPK3	CEP70	SLC25A5-AS1	LST1	MRAS	ZNF3	RERG	TMEM176B	CRISPLD2
FIBIN	C1orf56	LIPT1	PDE2A	DNAJC14	EXOC3-AS1	PTGES2-AS1	CADM3	LNX1	MZB1	GABRP	MS4A1	P2RY13	HTRA3
PPP1R18	CD200R1	BNC2	AOX1	GPBAR1	PPP1R3G	PRDM8	CD69	TLR7	PDGFRB	NTF4	SKA3	NDUFB2-AS1	DYSF
ADAMTS10	MRGPRF	SEPHS1	CASC2	KAT8	ZNF433	CYB5D1	KLF2	LSAMP	SPCS3	TINAGL1	PRIMA1	ZNF596	ZNF831
NTNG2	CNR2	EXOSC2	RHBDL1	ZSCAN25	HSD17B8	DYSF	CCL5	LRRC32	ADGRE2	C21orf58	ACTL6A	NPHP1	ESM1
FAM133B	TNFSF14	FAM86HP	ZNF599	SLFN11	PIK3CD	SPATA17	IL2RB	LGALS1	FCRLA	GGT6	ADAM23	ZNF345	COL3A1
DOCK11	GBP4	ASH1L-AS1	LOC642846	CCDC88A	PDCD1LG2	CFAP70	CD44	TPSAB1	C1orf54	C10orf82	HACD4	LOC100270746	LINC00634
2018-09-06	SLC10A5	ARRDC3	KIAA1804	ZNF653	TRAT1	PAX5	IMPDH1	XAF1	ILK	FAM41C	ICA1	CCL21	GPR171
SLC22A5	JAM2	NRF1	EDA2R	TLR8	H2AFY	ITGAL	KIAA0226L	TAPT1-AS1	DPP4	LONRF3	THEMIS2	SLCO5A1	SYNPO
GZMB	LINC00426	MAFG-AS1	C12orf76	ASXL3	MAGIX	TINAGL1	SRPX2	NCF1B	TNFRSF13B	C3orf70	RHOH	FRZB	ACP5
ADAMTS4	LST1	HIST1H2AK	CCDC114	C14orf28	LINC00689	MYO5A	TSSK6	EPSTI1	STARD13	GNAL	KCNN3	OLR1	ICOS
LOC646471	ZYX	ZWILCH	DHRS13	NFATC1	RFTN1	LOC100128288	ID4	KIAA0040	KLHL23	SLC24A5	CD200	SH3KBP1	OSR2
C5AR2	LGALS9	UTP18	MRAS	TRMT44	RABL2A	PMS2P2	THY1	IL3RA	MRC1	CCNI2	SHANK3	GAPT	CD96
CNRIP1	MEOX1	CCDC58	TTC32	RAB1A	CMBL	LILRB2	HVCN1	HLA-B	SH3KBP1	HNRNPA1P33	DPH3P1	ZNF709	HLA-F
ADAM6	ITIH5	ZNF415	2018-03-01	PVR	RYR1	LOC100128076	MSRB3	LPAR6	MS4A1	PA2G4P4	FANCB	TLR8	PLA2G4C
TMEM173	CHL1	CDO1	EPCAM	SENP8	TPST2	FEZ1	INMT	HMOX1	ZC3H8	GABRE	MICU3	HMHA1	ZNF252P-AS1
SRCIN1	SPIB	CNRIP1	PDE4B	DUT	LOC100133985	WARS	PLXDC2	P2RY8	RGS1	CFL2	KIF18A	TMEM67	XCL2
OLFML2B	PMS2P4	MEFV	GUSBP2	CD38	SUPT3H	YWHAE	CIITA	PTK2B	PRAM1	MUC4	MYL9	THBS2	TLE4
ARL4C	NGFR	DLG2	GBP1	CLIC2	CNNM3	AKAP5	DACT3	TNFSF8	ZNF280C	SLC22A17	IGFBP7	HSFX2	CD70
CD74	CD1D	CALD1	C16orf59	FPR3	EPHB2	SELP	FBXO24	PLXNC1	C17orf75	SEC23A	C8orf44	FMO2	SERPINF1
KLHL5	OAF	ENPP2	MMRN1	TECR	KLHL3	CCDC3	ATP6AP1L	LRRK1	CXCL16	ANKRD53	SNHG20	EYS	EML5
ASB2	P2RY13	PRIM1	MMP25	ZNF780B	ASPA	S1PR5	DUSP5	COL16A1	F5	SEMA6D	AOC3	BIRC3	CCT6P1
SCML4	C3orf67	FANCB	GRTP1	METTL22	ZBP1	SRGN	ZNF572	SCIMP	FGL2	NIPAL4	CYBRD1	ZNF551	BCL6B
KLRD1	TREML2	CLIC2	FANCE	TM2D3	MAP4K2	ATG14	LILRB2	IRF1	EMILIN1	SLC26A1	CENPE	TNXB	P2RY6
PRKCDBP	NDN	HOXC9	CA14	GNAI3	IL1RL2	MZF1-AS1	SFXN3	DYSF	TNFSF13	TEPP	ADAMTSL4	FAM86B1	RNASE6
ELMO1	THAP9	RNU11	HLA-DRB6	LOC100272217	TPM4	IQCC	STX11	IRF4	HLA-F	MXRA5	TMEM38B	FBLN5	CSTA
CFLAR	DPP4	SMIM11A	SCML4	ZNF785	ZNF831	FLJ37453	IL21R	FIBIN	HLA-DQA1	LINC00115	FILIP1L	XAF1	MIR143HG
CXCR6	NLRC5	WDR92	APLNR	TLR6	PREX1	GAS8	LTB	AP1S2	SLC43A3	ZNF799	STON1	CCL2	CD19
ZBED2	TTC41P	LINC00271	LRRC73	CHST15	LAT2	FOXS1	LAMA2	GPR183	RHOA	NDUFAF6	DPT	OSGEPL1	GSPT2
ZFPM2	C2orf15	KIAA1958	HMOX1	PFN1	ACAP1	TMEM253	TNC	LMCD1	FGFBP3	PTGIS	MCM9	PTGDS	IFI16
DNAJB5	MYO9B	RORA	IL12RB1	DHRS9	THEMIS	S1PR4	PPP1R3E	TLR8	CYR61	JPX	ANGPTL2	KCNJ14	RASL12
LRRC32	CLEC9A	LYL1	CD247	LILRB5	FAM134A	FAM49B	GDF9	PAXIP1	LRRC37B	UBE2T	TBC1D32	HS3ST3A1	RAD9B
CRTAM	ZSCAN16	C17orf58	LY9	ZNF417	PTK2B	RSPO3	PELI2	KLRK1	CLEC14A	RIN3	NDC80	MBNL1	ZNF345
ANGPTL1	TNFRSF17	SCIMP	IL1R1	SLIT3	RAB31	PPP2R2B	ARMCX2	ACVR2B-AS1	CTSZ	ENPP6	GIMAP1	ZNF77	FGL2
AAED1	CHRDL1	RASL12	CD22	MMP2	STK26	TNFRSF13B	HSPA1L	KDF1	G0S2	NPR2	CD22	SFRP2	KCNA3
LINC00893	TCN2	MSRB3	CD3D	ADARB1	CCSAP	IQCH	GAS1	CCR6	CREB3L1	GRIK5	KCTD10	RARRES1	ITGAD
TREM2	LRRC2	C1R	IL18BP	MMP14	GPC3	WNT10A	GKAP1	MITF	PLA2G7	SFRP1	RSPO3	LILRB4	DNAH14
PMP22	CFP	C1orf131	MYO1G	GIMAP6	FCGR2A	MZB1	DCST2	RTN1	RAB20	TRIP6	NRROS	MAN1A1	FCRL2
MFGE8	TMEM173	RARRES2	ATP2A3	MBIP	ZBED2	GSTM5	ATP1A1-AS1	TPM4	PLAUR	ZNF488	CYGB	STAMBPL1	CIART
FN1	MAP3K14	FAM107A	CD96	ZNF441	MS4A4A	SRPX2	PLEKHA2	TNS3	TNFRSF14	GLIS2	SPRTN	LINC01140	PDLIM3
MYL9	TACR1	BASP1	GIT2	IL21R	RUNDC3B	LRGUK	GIMAP8	LXN	GGTA1P	STAC2	LMOD1	MS4A1	PDCD1LG2
GLT1D1	MSC	FMNL3	FCRL3	RGS19	FCGR1C	RGS5	RGS2	MYO1G	FGD5	DFFB	ROBO1	ZNF674	APOC1
LOC256880	MME	CFAP126	FLJ37453	WDR5B	CLEC10A	CHST11	ADAMDEC1	MRC1	CCDC80	ISL1	ALG11	SLC37A2	CD244
HGF	LHFPL2	HLA-E	ADAM33	ARID5A	PHC1	NEURL1B	LILRB4	MYL9	CCL19	ZNF154	ACTA2	ZNF177	CSDC2
HS3ST3A1	CLEC1A	VWF	TADA1	ANKRD55	CYB5D1	NYAP1	DCLK1	ZNF821	SIPA1	CYP3A5	MSC	SDHAF4	LILRA4
C3	MYO1G	DDX12P	ARHGAP31	ZNF84	CGREF1	RAD51AP2	ABI3BP	LILRB5	ACTR3B	EPHA10	MYO1G	METTL15	OSCAR
IGSF6	CEP83-AS1	CFLAR	KMO	ZNF345	TNFAIP8L2	CDH13	ALG10	TXLNB	NLRC4	IL33	UBE2T	FAM133B	ACTA2
FAM180A	SLAMF8	ARIH2OS	HCN3	ACTR3	RRP36	FHL5	C11orf96	ISLR	LAMA4	RSPH10B2	SAPCD1	PIM2	FAM131B
SLA2	CCDC50	PDLIM3	ABCB1	WBP2NL	ATP2A3	C9orf173	FAM86EP	RAB40B	LOC100129034	TLR2	GNG7	TTC41P	FPR3
LINC00426	NABP1	TGM2	PLD6	CFD	LRRC23	DNAI1	VASH1	GFPT2	COIL	SPRED1	PPM1F	TIGD7	ABCA11P
FCRL2	DPYSL2	VAV1	CD1C	TTC5	LRP8	LGI2	CPXM2	TAGLN	MGP	ZNF630	C2CD4D	PSMB9	ZNF594
HEPH	IFNAR2	2018-09-06	VAV1	ZNF200	HIVEP3	ZNF521	CACNA1C	CCDC121	RAB27A	PIK3C2G	CEP72	EPB41L2	TAL1
ZNF20	LY96	A2M	EMCN	GTF2IRD2B	ADSSL1	PIH1D2	CCR1	TIE1	LAX1	PCYT1B	KLHL6	IL2RA	CD40
CD300E	GPNMB	C1S	ACE	TREM2	MYEF2	DOCK2	CTSS	LAT	PTPRE	MAP1A	DUSP28	ACTR3	SERPING1
FAIM2	MIR100HG	HIST1H3J	SPIB	TUBA1A	SVEP1	SNORA71E	C10orf54	POLG2	PLXND1	NFATC4	NDUFAF6	ISL2	HLA-DQB2
SCN1B	TIGD3	SNX29	ZBTB12	ZNF546	RPL22	TOX2	P3H3	MCM3AP-AS1	APOC1	ADAM19	GUCY1B3	TMEM156	ZSCAN30
CD226	PARP15	SLC25A15	CCDC138	ZNF843	GKAP1	LAG3	IGF1R	ZNF34	CD1C	PON3	ADAM33	JAK2	ANKRD20A9P
RNASE2	FSTL1	PMP22	UBE2T	C12orf76	CD69	COL16A1	CCR7	ZNF782	TRANK1	FAM133CP	ENPP2	EML5	ZNF567
CCDC30	PLEKHO1	SASH1	FAM133B	HIST1H2BE	TMEM159	GAS8-AS1	PKDREJ	LITAF	CFLAR	TBC1D2	CMAHP	SPAG8	ASH1L-AS1
ITM2A	TGFB1	ADPRHL1	C3	ZKSCAN2	CD302	SNAI1	LRRC46	TGFB1	TIMELESS	TMEM200B	GLRX2	IFNG	APOL2
CD80	SYCE2	ZNF782	METTL2A	MFNG	ATG7	CDH3	EHD2	ZNF774	CCL23	GAS7	FASTKD3	TLR1	GPR174
CEBPE	SPARCL1	PDLIM7	PTPRE	GJB5	COLCA1	C1orf101	TTC41P	SIRPB1	TIMP2	UNC5B	LIMD2	RGS18	TMEM81
ZNF223	CLEC4C	CD69	CHRDL2	NOTCH2	POU2F2	CD82	DEF6	CD300C	JAM2	ZNF345	CH25H	CCDC30	CLECL1
FCN1	DSE	SEMA6B	FAM26E	POU6F1	ADRBK2	GRM5	ATP10A	GMIP	FMOD	TSHZ3	C12orf73	WHAMMP2	ZNF432
HLA-DRB5	ITGB7	ACSS3	FANCB	CREG1	HOXC10	CD6	GPX8	DNAH14	KIAA0125	MEMO1	HSPB6	ZNF527	DAPP1
LINC00894	COL15A1	ANKDD1A	FCN1	NGDN	SIRPG	SPARCL1	CHST2	TMED10P1	PLD4	EVA1C	SMO	GBP1	GNLY
NEGR1	LOC100134368	MS4A1	SNTB1	SPN	CCR2	GZMM	ZBTB3	KIAA1551	CILP	MAT2B	TAF1A	PLA2G2D	WDFY4
LGALS2	PLA2G4A	DNM1P35	FOXH1	CTTNBP2	LAMB3	LUM	GALNT7	TMC8	HLA-DRB6	C4orf46	SPON1	FBXL13	FPR1
PCOLCE	RGL4	FCGR2C	ASTE1	GIMAP4	MOCOS	ERBB2	LCP1	APOBR	CD63	TNFAIP2	KIAA0922	WDR78	TRANK1
NELFA	CLK2P1	B9D1	CYFIP2	GIMAP1	QRFPR	HTR2B	FAM65A	FAM86JP	TRABD2A	ZBTB25	FIGNL1	HCP5	TIMP2
LOC100129034	SP140	TAMM41	SIGLEC9	CYP2S1	NOD2	SAMD13	TUBD1	SPDYA	FOLR2	DUSP28	LINC01106	BCL7A	TRPC4
VNN1	GZMH	GBP1	SIRPG	ISG20	SIRPB2	SH3BGRL	KIAA1644	OAF	FXYD5	INMT	GPSM3	TLR6	ZNF543
CCL3	FLJ37201	FAM72A	SNHG20	GTF2IRD2P1	ARSK	GATS	MEF2C	C17orf100	HLX	CES1	TDRP	NCF1C	ZBP1
SECTM1	LEKR1	C3AR1	CNIH2	CRAMP1	FZD2	LY9	JAG1	FAM41C	TNFSF13B	STARD7-AS1	POLE2	GZMM	GLT1D1
FAM129A	PML	SNRK	INPP5D	PSAP	SMYD5	GZMB	HDGFRP3	FMOD	NLRP12	GDF9	ARHGAP9	CATSPER3	CCDC80
AADAT	SOCS3	CLEC17A	SLA2	FAM186A	SAMHD1	MRC1	LGI2	NUP35	MXRA8	CFB	PTGES2-AS1	VCAN	SDS
GEM	MBNL1	PRH1	ZNF26	SLAMF6	C5orf45	PI16	PIN4P1	CDH11	SEMA7A	NR3C1	ST8SIA1	KIAA1107	ZCCHC24
TSGA10	SCARF1	FSTL1	AKAP2	CD3D	SLC2A6	PIM2	TCF4	ARHGAP18	UBE2J1	MSI1	TNXB	GNGT2	TLR8
FLT3	CHST2	CXCL12	MILR1	ADCY3	HEATR3	TMEM139	LRRC4C	MSC	TLR10	PTGER2	MMS22L	MEI1	BATF
GXYLT2	TYROBP	SATL1	KCNA3	HIST1H2BG	MNDA	RNF125	FAM86JP	STAP1	C12orf66	PYCR1	MAN1C1	C1orf229	CMAHP
FCRL5	GBP5	TBC1D31	PEG3	GBP4	TNFAIP8L3	HSPA12B	SCAI	SOD2	GPRIN3	E2F5	CD1C	FCMR	ZNF599
IGF1	CSF2RA	CYP1B1	ALOX12P2	RBM48	LRRC75B	EPS8L2	NALCN	PRRX1	NRP1	MCAM	SRPX	TET1	C16orf45
GSN	C9orf163	HES6	FNBP1	CEACAM21	FCER1G	CXCL12	SCML2	ACVR2B	ANXA5	PDLIM7	TMEM119	PTGER2	FAM66A
GATA6	COL14A1	FLVCR1	AURKAPS1	ZNF26	DBN1	GMFG	CECR1	CR1	LINC00426	FAM71E1	DDR2	RAB31	CD33
ARHGAP15	CYP1B1	SEC61A2	AKR7A3	AJAP1	EVI2A	COL5A2	CILP2	ENG	SYTL2	VN1R1	KIF11	SEMA7A	ZNF354B
SUGT1P3	RBM45	CENPO	SH3KBP1	C10orf25	FAM102A	CD53	ROR2	SYNE3	CFH	MYADM	DEPDC4	GZMB	FAM20A
RNF19B	MAP1LC3C	NFAM1	RAD52	CASS4	MYO9B	OLFML3	FOXA2	CD19	CSF1	ANXA1	CHRD	CXCL11	IL3RA
THAP9	TMEM140	NDUFAF5	MAP4K1	TLR7	CD38	LRRC10B	ASAH1	HSD11B1	MYADM	FAM46B	RAPGEF1	PDCD1LG2	FOXL2
HLA-DRB6	RAB3A	WDR12	NBR2	F2R	CEP41	ARHGAP15	PAM	CDH23	CEACAM21	HLA-DPA1	PARPBP	ABCD2	TBC1D2B
MST1P2	ZKSCAN3	CYB5RL	CCDC141	ARPC1B	TMEM119	FAM110D	CASP4	MPP1	CARD8	PGM5-AS1	TP73-AS1	PAXIP1-AS1	ARPC1B
GDF9	IGFBP7	DYSF	PIR	ZNF658	C14orf79	CD7	DAPP1	LOC100270746	CCDC170	ACTB	CD1D	KBTBD8	DPYD
TNFSF4	TMEM176B	COL14A1	CLEC4C	C20orf196	RSL1D1	TSPAN5	LAT2	COL6A5	OLFML3	FAM133B	ITPRIP	DTHD1	PTPDC1
ZNF565	GKAP1	KIAA0125	SH2D3C	MYO1C	CATSPERG	TRIM74	CXCR6	MYO5A	CNR2	PDE5A	PHYHD1	ZFP82	LUM
P2RY6	SLC2A3	MYADML2	CCDC77	TCEB3B	DUSP11	KIF19	MYH11	C2orf76	AKAP1	KLF5	GFRA1	TFPI	OTUD3
LIPT2	CD8B	C17orf97	CKS1B	KIAA1462	CSK	SPATA25	C14orf93	SAMD9	S1PR2	EFCAB11	MAGEH1	IGSF6	IGFLR1
TUBB6	RIBC2	TSPAN4	CD3G	LNP1	C11orf1	C17orf97	LIMD2	TNFSF13B	THBS1	EFS	PCDHGB7	NKG7	XYLT1
TLR10	LYSMD1	MEDAG	DLX6	TRPV2	FAM27C	FST	NLRC3	COLEC12	NEK6	SH3BP1	C14orf132	EPB41L4A-AS2	TAPBP
SYNPO	ITGAL	NRL	NUP62CL	SUSD2	PRR5L	EPSTI1	SPG20	CD79A	RGS18	CRYAB	TRO	IFI30	ZNF439
TRIM45	GPX3	ZIK1	NUF2	ZNF576	FAM86C2P	PLA2G16	LOC100270746	STK4	CRHR1-IT1	ZNF711	BCL6	SFRP4	ZNF669
ADPRH	C7	OSTM1	ASH1L-AS1	CYP4F30P	TBC1D10C	ZEB1-AS1	FCRL5	BLK	SLC16A4	FAM227A	CLSTN3	FAM107B	MADCAM1
CHI3L2	HSPA1L	TCL1A	TIGD1	EVA1C	C1R	LBX2	ARHGEF6	FCGR1A	APOL3	SPDL1	ST8SIA4	ZNF615	ANTXR2
OSMR	FGF7	TTC36	EPB41L3	IL2RA	ZNF324B	CORO6	TAX1BP3	GBP5	CCL14	RAB34	ITGA4	ZNF324B	COL6A3
ZNF521	LY75	DAB2	LGMN	ZNF226	SCML4	GRAP	TNFRSF8	CXCR6	ZBTB12	MIS18A	ICAM2	WWC2-AS2	OLFML2B
HLA-DOB	IMMP1L	PRR19	PTGFR	SIGLEC5	CD200R1	C1orf229	SIRPB2	ADPRH	ZNF519	SGCE	SLA	FAM86C2P	ALDH1A2
DPYSL2	CCL22	CCL14	HLX	NLRP12	UCP2	LHFPL3	BCL11B	SLC9A9	NBL1	PPIAL4C	DUSP1	PIM1	NOTCH4
VNN2	MS4A4A	TUBB1	C1orf56	BTK	RAB43	SPN	CCDC88B	CLEC4A	THY1	FOXO1	ZNF423	UBE2L6	TLR7
SOD3	SOD3	RHOH	CD7	DDX23	ZNF84	GGTA1P	SYDE1	ITIH5	CD3D	CDC42EP3	FXYD6	EPSTI1	MS4A7
GNGT2	CDHR1	ILKAP	TEK	TIMP2	ADGRG5	MIS12	ANXA5	OPTN	FANCB	LPAR1	C1orf109	ADCY3	AMPD1
GPR171	FAM86JP	CXorf36	HCLS1	SCAND2P	GFI1	CCDC148	DICER1-AS1	MRVI1	CAPZB	GNAZ	MYO1F	MAN2B1	ISLR
STAT4	IL1R1	MED30	ELMO1	HIST2H2BF	STRIP2	KANSL1L	DOK2	IGSF6	NUGGC	TTC41P	PUS7	MIPOL1	KIR2DL4
PXDN	WBP11P1	NDN	PLCL2	CNPY3	CORT	TSGA10	ASB2	TRANK1	ZNF670	CDHR1	MYO9B	CCDC122	TMEM204
EDNRA	PDCD1	TMPO	SIRPB1	SLC14A2	PCSK7	GPR174	NRL	MAP7D1	PTGS1	CLEC18B	FOXF1	ADAMDEC1	SWT1
SPON1	CAV2	IGFBP7	ZNF582	ZNF558	HLA-DOB	HCLS1	F3	EFNB1	DEPDC4	ZNF674-AS1	IGF1	ACAP1	ZNF169
PLEKHH1	LPCAT2	TNS2	VCAM1	ARL4C	LIMD2	SKIDA1	ITK	CXCR5	BGN	SCRN1	AP1AR	CCDC69	ASGR2
MS4A1	AQP1	CCT6P1	FKBP6	ZNF12	ZNF491	NUAK1	GBP5	PTGIS	ADAMTS10	EPB41L2	XRCC2	ZNF321P	TCEAL7
DZANK1	MNAT1	NR2C2AP	E2F6	ELAC1	ACP1	PTPN22	CLEC11A	FCGR1B	CD19	METAP1D	C2orf82	RGS19	SLC37A2
ZSCAN16	MRAS	CORO1A	ADGRE2	HLA-DQA1	HCST	RUNX3	CLIC2	GZMK	CTGF	QSOX1	CKAP2	BTN3A2	ZNF273
TENM3	CENPQ	ZWINT	BTN3A1	ZNF846	TBXAS1	LINC00910	PMS2P4	TMEM229B	SERPINB9	RBMS1	CSF1R	IL18BP	2018-09-01
MN1	BIN1	TGS1	UBASH3A	FAM13A-AS1	LOC100272217	RAB40A	HSPG2	FBXO22-AS1	PTCRA	DUOX2	ZCCHC4	MARCKS	ECM1
APCDD1L	MIAT	ZNF774	S100B	UBASH3A	HCN3	TIGD4	MAP3K6	CYB561A3	MICAL1	ZNF497	KIAA2022	SERPINB9	FLT3LG
PDLIM7	AKAP2	VWA5B2	DAPK1	CDR2L	EMX2	PCDH17	RHOH	NCR3	SSC5D	PPAP2B	LAMA2	CTSK	NLRC3
AQP9	BTN3A1	GNG3	SCARNA12	C1R	CD8A	ZNF775	STRA6	GJA5	C19orf38	SEMA5A	ESR1	CR1	POU2F2
FGFR1	ZNF396	FAM24B	LHFP	SPPL3	CCDC170	PLXNB1	BHLHE22	C15orf56	CDC25A	PNMA1	IGFBP5	IMMP2L	LINC00938
MS4A7	FLRT2	FAAP24	VSIG4	CLEC18C	ZNF69	RAPGEF4	WDR5B	MATK	LIN9	TMEM51	TXLNB	SKAP1	ABLIM3
GIMAP7	MCTP1	SHANK3	CD300LB	ST7-OT3	TIGAR	KLHDC2	MCOLN2	BOC	NMNAT3	IFITM1	ZNF467	ITGAX	ZNF527
ATXN7L2	TLR8	HMGB1P1	RAD54L	ZNF564	PPP1R13L	IRX5	ARHGAP5-AS1	SIRT4	PKIG	CYBA	FGF2	SNX10	LOC284023
TMEM106A	CCR4	SFPQ	STK10	UBAP1L	MAPT-IT1	SELE	ZNF324B	ST3GAL2	SERPINA3	MBNL2	TUBA1A	GRHL2	PEG3
CCIN	CRYBG3	DAZL	FUT7	RNF213	2018-03-01	YARS	C1orf220	BTLA	GAB3	LHFPL2	TOX2	TRAF5	GNB4
RFTN1	PLEKHG1	GREM1	GPR174	PRKAG1	PRPSAP2	TBX6	WNT2	PARS2	DOCK10	FCER1A	GNAI2	ZNF136	SLC2A3
SOCS3	CCDC82	GPSM3	LILRA6	CCR2	SIT1	NKG7	SPARC	ACKR1	FAM133B	TUBA4A	LTB	OSR2	MSN
CLEC7A	C19orf45	EHD2	GEMIN8P4	GAPT	ATP8B4	CYSLTR1	C7	ZNF764	KAT2B	UBXN10	MAPK10	C17orf104	YWHAH
NID2	2018-09-06	DNAAF2	IGF1	P2RY8	ANKK1	CYGB	WNT10A	DBIL5P	CPNE5	ZNF547	GEMIN8P4	C9orf163	ZNF630
LINC00910	ZNF620	NKAPP1	CCDC150	TAS1R3	ARHGEF33	AIM2	FCGR1B	F13A1	CEP76	FBLN1	HNRNPF	TRAF1	ZEB1
CD19	KIF21B	CHCHD4	CEACAM4	MLIP	UBE2A	GPR18	TRPV2	EPB41L3	ZNF774	RGAG4	CENPI	ACTR3B	RAB37
HLA-DOA	H6PD	NOD1	MS4A1	C1S	NFU1	GBP1	CARD9	GIT2	C1R	HLA-DPB1	GUCY1A3	GPR174	RSPO1
ZAK	FAM185A	GLIPR1	FAM49A	GBP5	PSTPIP1	CYP27C1	PLD4	PRR5-ARHGAP8	MCM3AP-AS1	COL21A1	ZDHHC13	IFITM3	TBC1D10C
ATAT1	LIMS2	CHEK2	SIGLEC7	ACVR2B	GVINP1	AK8	MAP1B	IQSEC1	PARPBP	PIGW	C3	SOX15	ZNF550
LAMA4	BCDIN3D	DLC1	MIPOL1	LIPT2	MFNG	GRAMD1B	ZNF383	PIN4P1	ZNF674	KANK1	NEIL3	COL3A1	CXCL9
RCAN1	KIAA1755	CPA3	CTLA4	SART3	DNAH6	AGAP5	AGAP5	GSTM5	CCDC138	ATP1B1	SLC8A1	HIST4H4	KIAA1107
ZEB1	DBIL5P	S1PR4	SELE	ARHGAP35	SYF2	APOLD1	ALDH1L2	DCANP1	ATP6V1B2	SCML2	CHST8	NOP14-AS1	ZNF763
FCRL1	MMRN2	LRRC75A-AS1	ST6GAL1	ZNRF3	CCL28	SEMA7A	AQP1	RHOJ	MND1	MASP1	FGD5	LIN9	FLJ37453
GZMM	CTSC	BIN2	C1orf112	NCF1C	PER2	SASH3	SUV39H1	CD200	PTPN7	FAT3	ANLN	ZNF582	C5orf58
THEMIS	ZNF205-AS1	ADGRE1	CRTAM	ZNF79	WRB	HLA-DRA	FOXL1	FGF2	LINC01144	SERPINB9	MTHFD2L	POU2F2	ADCY4
NFATC1	IQCD	C1orf56	C1orf35	LINC00663	ZFYVE19	DUSP4	SLC44A2	FAM200A	ABI3BP	AVPI1	MRGPRF	ZNF519	PTGDR
FBLN5	CSGALNACT1	PXMP2	GBP2	DHRS4L1	AOAH	LZTS1	ARHGEF25	DPT	FAM105A	PCP4	ZNF692	LINC00950	CARF
LILRA1	LCA5L	CD34	KAT2B	NEK6	ACTR1B	PLEKHO2	CLIC6	LHFPL2	C1QTNF1	PUS3	MND1	KCTD12	TNS1
KLF17	FAM49A	MZF1-AS1	SIDT2	CCDC183	KPNA1	LINC00173	WARS	CD300LF	CACNA1C	KCTD10	ADAMTS10	INPP5D	AOC3
SUSD6	SPDYE3	NSUN3	CIITA	CLIC4	CD247	TRPC4	FAM26F	ADAMTSL4	PIR	FMO2	MAD2L1	ALPK2	RUSC1-AS1
SDS	STK17A	SELM	COL15A1	SIGLEC14	ZNF830	CA3	FAM122C	ABLIM3	MMRN2	SDC3	IL6ST	ZNF630	ZYX
MRGPRF	ZCCHC24	TMEM119	ADGRA2	SNAI1	GTF2IRD2P1	DIO3	TSSK3	KCNJ11	SLCO2A1	RNF175	CD3E	SCIMP	C5orf63
ADGRG5	PCED1B-AS1	GUSBP4	MFAP4	ANXA6	BARX2	SEPP1	ADAMTS1	XPNPEP2	APOL6	KIAA1210	TCL1A	DET1	CD84
PRAM1	SPNS3	S1PR3	LINC00634	MAPKAPK5-AS1	VPS11	CCSAP	CCDC3	SAMD3	FCRL4	MYADML2	PDCL3P4	THAP9	KIAA1328
ZNF711	ALDH1A2	EPAS1	BOLA1	DET1	NLRC5	ASTN2	LOC145783	JAK1	ZFP36L2	LRFN5	MYLK	POLG2	LILRB3
ZSCAN9	BTN3A3	HYKK	SLC27A5	CAPS2	CLCN6	CD40LG	AMPD3	FCGR2A	CTSK	C11orf45	SELPLG	LINC00271	CTSD
CATSPER2	IQCC	CLCN2	GLT1D1	MED6	MICAL3	MORN5	NHS	UBASH3A	MFRP	SLC2A4	RPSAP9	CD14	TSPYL5
ZNF345	INCA1	SIGLEC6	CD8A	ZNF547	ZNF630	CLDN3	DPEP2	CD72	ITGB6	WBP1L	TIGD3	C17orf100	KIAA1462
SERPINB9	ZNF80	WDR31	DTX1	LOC283922	ADORA2A-AS1	SERINC4	CCR2	ARHGAP31	LHFP	KNOP1	ZNF165	FAM186B	SOD2
CFI	IRAK1BP1	HIST1H1B	IGDCC4	ZNF605	MICALL1	EVPLL	LINC01003	SIGLEC5	GPX3	LRP4	CHRDL1	ABCA17P	ADORA2A
TIFAB	RAB8B	CLEC14A	PCSK7	FCGR1A	MYO3A	FANCC	CTHRC1	HOOK1	OTX1	MYO3A	C16orf62	ZNF578	GBP5
BATF3	SVEP1	RMND1	SAPCD2	MCRS1	COL4A3	HGFAC	HGF	GATA3	CXCL2	TGFBR2	ZNF782	CD8A	ZNF14
GAPT	PIK3AP1	SUDS3	SAMD1	RASAL2	AKR7A2P1	HLA-DRB1	CHST11	CLEC1A	ART4	C9orf85	PEG3	SRSF12	GKAP1
ZNF182	RGS18	LILRA6	CLK2P1	STARD8	RAB40B	SLC5A2	TCEANC	FLVCR1	RPS6KA2	TDP1	VASH1	DNM1P35	ZNF793
COPZ2	TCF4	MYH7B	PLXNC1	ZNF324	GTF2IRD2B	C17orf100	PARP2	HPS5	VENTX	WFDC1	RARRES2	MORN1	HLA-DPB2
CFAP44	CXorf36	RNF180	GRAP2	RNASE2	ENDOV	DNM1P35	GPATCH1	NFATC1	ABLIM3	RPP40	SERPINF1	ZNF613	ARL11
C19orf45	HLA-DRB5	TMEM180	LCK	IL2RG	TNS4	ARL11	JUNB	LAMB1	CCL22	HOXA7	MS4A7	GNAS-AS1	EDRF1
TNFAIP3	RNF145	TAS2R14	PDK4	SIRPA	TTC23L	CACNA2D2	NOTCH3	PRR5L	PDLIM7	CATSPER2P1	SVEP1	CCDC85C	ADGRF5
CFAP53	LPAR6	FAM129A	ZNF771	MEF2BNB-MEF2B	TRNP1	RNASE1	THBS1	MXRA5	HYKK	ERCC6L	FLT3	KBTBD3	LRRC8C
P2RY14	GZMB	PGR	TRAT1	IFI44	ARPC1B	FLT1	ZNF443	FRMD4A	SLC31A2	NUPL2	NDST1	LINC01144	PAGE4
TCL1A	C2orf76	TNFRSF13B	FZD4	FILIP1L	GPR179	LYG1	PRDM8	LTF	ARHGEF3	VAV1	FGL2	CCRL2	SCARF1
CEACAM21	MCTP2	ZNF436-AS1	CASKIN1	ENTPD1	MUC4	MEOX1	ACVRL1	TGFBI	TMEM97	YAE1D1	MXRA7	BCL2A1	METAP1D
CERKL	WNT10A	FLNC	CD6	HAUS5	FCMR	CEACAM1	MEDAG	SUSD6	ESAM	ZNF93	TAF1D	ABI3	UBE2L6
DOK3	UNC13D	SNORA71E	XRCC6BP1	VWA1	LUM	EVI2B	LYL1	ZC2HC1C	SP100	RBFOX3	RNASE6	ZNF433	GBP1
TREML2	PODN	MYOC	CCDC58	USP7	DGKA	MTERF2	IFITM1	HK3	PTAFR	GSTM4	RELN	GCH1	TRMT10B
ZNF396	CD248	ESR1	POLR2D	VSIG4	SMOC1	MPEG1	IRF4	APOL6	GPC6	SYT11	MRPL48	CCR2	FCGR1C
SCRG1	TTC7A	CCNE2	TLCD1	GIMAP8	CD209	TSSK3	HEYL	LINC01140	BTN3A1	MEN1	SCN4B	C15orf56	EFEMP1
SP140	OLFML1	ZNRD1-AS1	USP21	STAT3	ENOX2	SPEF1	AKR1B1	ABCD2	DLX6-AS1	AMICA1	TEX30	ZNF396	PDE4B
TCTE3	CD209	NEK2	NLRC4	ARHGAP33	PAGR1	DALRD3	CCDC8	SCML4	LYZ	PLSCR4	MAP1A	SIRPB2	DOK3
CCL8	GAS1	ZNF669	CCL21	CD3E	ZNF33B	ADIPOR1	NBL1	PTPN6	IL5RA	LY75	NTN1	ZNF773	PHYHIP
TPM2	ZNF630	LMO2	SP9	FAM133B	LILRB1	MROH8	ADAM12	CORO1C	LIG3	VTCN1	CSRP2	CLECL1	FCGR1A
ADCY7	PMS2P5	IL21R	HLA-DQB1	CFTR	CYBRD1	ZNF596	BACE2	PALLD	SP110	FAM72B	ITGA7	HOXB2	CAV1
SPARC	EFCAB7	CATSPER2P1	PTGDR	ZNF394	LRRC49	SCHIP1	RFESD	HCN3	TPSAB1	SRF	NAP1L2	PRORSD1P	CLEC7A
RASA3	MOB3B	RAD51C	TRIM22	GNB4	DHRS4L1	IFT122	EFNA5	P2RY10	PTP4A2	ZNF2	PPM1M	FAM35DP	FILIP1L
SLC39A14	C10orf105	LY86	ADAMTS10	VMO1	PNMA6A	DNAH7	TESPA1	IRF5	VPS37D	LAMA4	SLC25A14	ZNF546	ZNF77
LRRC37B	EFCAB11	RNASE6	RABL2A	PDCD1	DNM1	PLEKHH2	SH3BGRL	CRISPLD2	MARCO	ZC3H8	MNX1	COL1A2	ADAMDEC1
DUSP3	TNXB	FILIP1	CX3CR1	ZNF747	MKX	EGFL7	GIMAP7	LTA	RAB31	FOXH1	KIAA1462	ALKBH1	LAG3
BACH2	ZNF599	MRPS26	RFC5	HEG1	UCN3	HGF	CR1	ARSI	CADM3	PLA2G3	APITD1	BCL2L14	GPR84
CD248	FDCSP	FAM65A	CLIC5	LINC00662	ANKRD22	L3MBTL1	KMT2E-AS1	DTHD1	RMND5A	CA11	GSTM5	MGC57346	ARRB1
DCANP1	FAM171A1	HIC1	PYHIN1	CEACAM4	MMP2	SLC44A4	SIGLEC9	SETD6	NRF1	SAMD10	ABCA6	HLA-DPB2	BMS1P4
OGN	GPR132	SPAG5	MED30	PON2	ICOS	ZFP90	ZNF554	LDB2	ADGRA2	FBXO43	MAF	ZCWPW2	LAYN
PECAM1	TSPAN7	MCM10	SLC25A5-AS1	UBE2J1	RTKN	TTC21A	P2RX1	NTRK3	TLR8	SNAP25	DLEU2	PPIL6	ZFP2
CRYAB	GEM	C17orf67	ARRB1	GYS2	C7	LOC143666	GZMK	MNAT1	GTSE1-AS1	ZNF667	DOCK8	RTP5	MTBP
PATZ1	ZNRD1-AS1	HIST1H2BL	CLECL1	ZNF419	IFT81	TMEM158	ZNF565	PLA2G5	GNG7	GABPB1-AS1	C1orf27	CCL4L1	LRAT
FOXH1	PRIM1	DET1	CCNO	TRMT10B	CRHR1-IT1	JAKMIP1	APOBEC3G	GNB4	CASP4	CAMK2G	PPAT	CCNB1IP1	KLRC3
CLHC1	CCDC87	ASPA	TMEM119	LY6E	GNA12	VSTM2L	ITM2A	AQP11	PARP15	NCAM1	HEYL	NME9	CCDC184
CPEB1	COL6A6	HIST1H3B	OTX1	PDLIM2	IQUB	LAMB1	FLRT2	NABP1	C12orf56	LOC100126784	GALNT16	PARD6G-AS1	CNN1
ZNF624	S100B	CASC2	IFT81	TMEM253	ACTR3B	ISPD	LYN	SNRPGP15	CHEK2	PLAU	KLF9	CCDC73	CTLA4
PLAUR	C8orf44	INCA1	IL10	CCL2	OSGEPL1	CASQ2	MSR1	FAM86C2P	LOC100132215	GLIPR1	SPC24	ZNF607	ITGA5
LGALS1	CPZ	PDCL3	OLFML2B	CAPZA1	NEXN	CCT6P1	MFAP2	FSTL1	ICOS	ZYX	ADAMTSL3	ZNF26	IFITM2
ADGRA2	DMD	PLA2G2D	HLA-DQA2	MYO1G	CCDC176	GATAD1	BEND6	LBH	TMEM51	SLC39A2	ELF3	ZNF441	FCGR3A
ZNF571	AMPD1	HRH2	FCGR1A	PILRA	SLC28A1	RELT	SWT1	TAF4	KLF2	C16orf89	KATNBL1P6	ZNF112	ZNF665
TWIST1	LMO2	KCNT2	PMS2P1	DPEP2	STAT5A	C1QTNF2	WAS	HLA-DOB	ST3GAL2	PLAC8	LY9	PTGIS	CTSL
EBI3	CARD16	RSPO3	RNASEH2A	ST20	RAB39B	AVPR2	NFYC-AS1	LTBP2	FAM133CP	SATL1	PWAR5	THEMIS	RCOR3
JCHAIN	XRCC6BP1	LEAP2	SUV39H2	MTCP1	PIK3R5	HLA-DPA1	PECAM1	SLC2A9	CTSL	PARVA	VASN	KDF1	TCL1A
CNTD1	LILRB1	CYSLTR1	SYNGR4	BAIAP2	PPP6R1	C2orf50	ETV6	HECA	GEM	RGL1	NHSL2	SUGT1P3	HEPH
ADAMTS14	TMIGD2	METTL12	ACTR3B	PTPRC	ETV6	GJD3	CREB3L4	FXYD6	CDC42SE2	KCNQ5	SLC25A15	C10orf25	SGK1
BIRC3	EVC2	COA5	MUTYH	ADIPOR2	PSD3	DACT2	KCNK6	TBC1D4	DUSP1	C10orf95	LTBP1	LCA5L	ZNF442
CSDC2	ANP32AP1	ELAVL1	ADAMDEC1	TYW1	FAM50B	HMGB3	C1QTNF7	LY9	FCGR1A	ORC6	LCP1	NOXRED1	ZNF525
LOX	GIN1	CCL18	SLC8A1	ZNF630	PLEKHM1	OMD	OLFML3	FCGR2C	PCOLCE	EVPLL	FOXN3	ZNF137P	ABCB1
CD8A	ZNF30	PLEKHF1	GLS2	MASP2	TACC3	PIP4K2A	CTSK	CPVL	CCR7	TROAP	PLCG2	PMS2P4	HOPX
PLCB2	SNORA71E	GADD45B	DGKE	LAMB2P1	NPHP1	CD200R1	PSTPIP1	UBD	GDF9	ANK2	TRMT11	SERPINA3	AKAP2
TNFRSF13B	EBI3	LMOD1	TFAP4	POU2F2	PFKFB2	BDNF-AS	PXDN	SIGLEC14	MGME1	EFHD1	BLK	ZNF487	ZNF596
PTPRJ	GM2A	BRI3BP	IQCH	HIST2H2BA	GLDN	STRA6	RAB3IL1	NAALADL1	CRIP2	ZNF141	RFC3	KLHDC1	AQP1
IFITM1	HLA-DOB	KIFC1	C14orf93	TAGLN2	HVCN1	CCDC176	SKIDA1	CTLA4	CALD1	SGCB	GSN	GFI1	CCL22
GPR1	ARHGAP23	CEACAM4	COLEC12	PGBD4	LHFPL3	SPATA4	GIMAP1	PRNP	S100A4	PAXIP1-AS1	SSH1	LEAP2	ZNF625
KCNMA1	LINC01140	SELP	SUZ12P1	DUSP3	CD19	ST7-OT4	RGS18	CPED1	LIPT2	ZNF583	RCCD1	WDR66	BIRC3
EPSTI1	TTC24	SH3TC1	GINS2	IDI2-AS1	FN1	LINC00174	TMEM132E	MED9	ZBTB46	TIGD3	PPIL6	ZNF233	VNN2
BGN	TSACC	PPIL6	PARS2	MILR1	CRTAM	CYTIP	FBXO43	FCRLA	MSI2	LAPTM4B	SORCS1	BGN	ZNF230
SIRPB2	ZFP36	FCRL1	METTL21A	ACTR2	TCTE1	FAM26F	FLJ36777	ANKRD39	ARRB1	MRAS	HNRNPA2B1	WHAMMP3	BCL11B
TNIP3	TMEM145	ZNF43	PMS2P2	NUPL2	CYLD	CCR7	TIGD6	NEXN	HLA-C	ADGRL3	RBPMS2	FILIP1L	RASGRP4
KCNE4	XCL2	GEMIN6	C8orf44	BATF	ZNF250	ITGBL1	CTBP2	MOB3A	FOXP3	TEC	SLX4IP	RGS2	GPAM
ZCCHC24	ZNF165	ARHGEF17	TFR2	MOCS3	RAP2B	CXCR5	TMEM169	ANGPTL2	TIGD3	ZNF677	KIAA0895	ATP8B4	SCAI
GBP1	PLD6	FGD2	RRNAD1	CTLA4	KYNU	HLA-DOA	CHST3	LMOD1	PTPRB	TSPAN7	DCAF13	ZNF667	SPARC
ITPRIP	ZNF571	SLC8A1	HSPA12B	ACACB	UBE3D	DOC2B	PDLIM7	CD8A	SLC25A5-AS1	SNHG20	GRASP	C5AR1	PDE2A
DYSF	CTSK	MAPKAPK5	SPAG5	ZNF550	ZC2HC1C	NOTCH4	SYCE2	P2RX1	NPC2	CCDC178	CEP57L1	CARD11	FOXL2NB
MAFB	DPEP2	PGBD2	MLF1	RYR1	CARD6	JAM2	SATL1	FAM185A	CYLD	PRELP	MAP1B	CFP	THAP2
KIAA0922	TLN1	RRNAD1	LRRK2	FAAP24	RANBP9	ANGPT1	PA2G4P4	TYMP	SMAD7	ZNF833P	SFMBT2	EFCAB6	CHRD
ZNF799	ABCA8	POLR2H	AOAH	TARSL2	SPRYD7	FCGR3A	FOXF1	PRR3	SMARCD2	TGFB3	TNFRSF13B	ZNF229	TMPO-AS1
INE1	CASKIN1	DYNC2LI1	FBRSL1	GIMAP7	ZNF181	RIBC1	FRS3	ASH1L-AS1	NCF1C	RNFT2	WWTR1	FAM225B	EHBP1L1
LOC400927	IL34	FPR1	PLA2G2A	RAP2A	USH1C	IQCD	PRKX	STAT4	MED12L	LOC100272217	FAM65A	MRGPRF	NAPSB
CCL11	ALOX5AP	TMEM182	LOC100130093	STRC	HOOK1	CD302	DCHS1	UBE2L6	FAT4	TLN1	ACTR5	KIF24	ZNF138
CD79B	NCOA7	ARMC2	ARHGAP17	PTGDS	MS4A7	SOD2	HCG11	CCDC183	DLG2	MITF	SMC2	CD80	ZNF566
C2orf15	FAM57B	ATP10A	HIST4H4	MTFMT	EPS8L2	CHST1	ZNF212	IL18BP	C1orf56	SPOCK3	MS4A6A	STK17B	ESAM
GZMA	CASC2	S100B	C16orf54	FAM26F	DRD4	ZNF785	TMEM79	MAP3K14	ZNF771	CRTAP	PLK4	FPR1	ZNF844
LOC100130872	CD93	ARHGEF39	ADGRE5	PEA15	FLRT2	OR51E1	ST7-AS1	APOL1	MRM1	RCAN2	PNMAL1	XCR1	GUSBP1
C1orf54	ITGA4	FLJ13224	PLVAP	FCGR1C	NKD1	EVPL	COL12A1	IL34	MMP19	MMP2	KIF20B	DCLK1	MSC
FDCSP	FHL1	CCR5	YEATS4	HSD17B7	PRKRIR	IQUB	AGAP2-AS1	ACTA2	C17orf53	MIR143HG	ADAMTSL1	MLLT4-AS1	YPEL4
STK10	P2RY10	SPC24	TRAF1	DTX4	SPATA33	FNTB	PRKCQ	LOC401010	CCL2	TAX1BP3	ZDHHC15	PRDM11	LOC646762
PPAPDC3	2018-09-01	MRAS	C21orf58	CLEC4A	ZNRF3	GFRA2	CPNE5	NLRC4	XRCC2	CD8A	SMPD1	KLF2	ZNF610
STK17B	ST8SIA4	DUSP1	VWA5B2	ZNF665	PLXNA1	COL1A1	MAP9	C7	TMEM204	PVT1	MUSK	STKLD1	ZNF879
GPR141	LOC100270746	CENPA	BATF	CEP170	ZBED8	CFAP43	PRICKLE1	METTL21A	SLC35G1	LINC00908	ADGRL4	RHPN1-AS1	MMP11
CNN1	SPATA17	CBFA2T3	PEMT	ZSCAN5B	LYPD5	C16orf93	DPEP1	SLC38A5	TPI1P2	CACNA2D3	TSPAN18	SLC2A5	ERCC8
PKDCC	HCN3	GTF3C5	PCOLCE	NUP37	REEP4	POU5F1B	RYR1	PIP4K2A	ZFP64	ZNF695	CTSO	ZNF566	ZNF485
CCR4	SRPX	ZNF511	UPF3B	LOC100128573	UBE2D1	GCNT1	PMS2P9	SRRM5	FAM186B	MAMLD1	LCP2	MPL	APLN
ST8SIA4	PFN4	ALG10	MIS18A	CP	ST7-AS1	PPP3R1	FCGR3A	FXYD5	GBP3	IL4R	FYB	C19orf44	FIGNL1
HSPB7	CYR61	LIMS2	BHLHE22	ADAM20	ARRB2	CCL14	TMEM159	BEND3	TMPO-AS1	ZNF165	ACVRL1	HLA-C	CLK2P1
TNS1	CD86	C11orf42	ACSS3	RNF31	MLXIPL	BATF	ASTE1	FRS3	OIP5	FOLR1	ARHGAP11A	CLIC4	TNNI2
TBX21	HARBI1	CLEC4D	DBF4B	TMEM50A	UBE2F	RNF217-AS1	CDCP1	GAS1	HEXB	LRTOMT	IDI2	PRR4	CCDC88B
CD69	DDX26B	C7orf55	SPC25	MEFV	CD163	BMS1P5	UBAP1L	VAV1	KIAA1755	FOXD4L1	CYP7B1	GPR34	ZKSCAN3
CCDC71L	FAM200A	NDUFAF6	MMP2	SH2D1A	DGCR9	C20orf96	FAM101A	BPHL	DBIL5P	SMOC1	TRIM22	TRMT10B	HEG1
NTN1	CD34	PAICS	KIAA1755	DCANP1	MAPK8IP1	PSMC3IP	MMP28	DST	C3orf33	SS18L1	SPSB1	NECAP2	SP4
PCP2	PLK3	FBXO5	CEL	SIRPB1	TYROBP	TP73-AS1	GUCY1B3	ABCA9	PDLIM3	CLCA4	TAGLN	GPR183	SQRDL
PIGL	NFAM1	LRP5L	TIMP2	SGIP1	HOPX	STX11	UBASH3A	GDF9	UBASH3A	TIPARP-AS1	ASPM	TTC25	FGD5
THY1	TPI1P2	FLJ37201	CHCHD6	LTB	TMC6	ABRA	SPDYE7P	ARHGEF38	TROAP	ISM2	SPATA12	RAD9B	RASSF4
MARCO	LIMD2	COL6A2	JAKMIP1	GBA2	FCGR3A	C1orf54	CSF1	ZBTB47	PPM1M	RHOF	TPX2	COIL	ZNF112
CREB3L4	EMILIN1	ITIH5	RAB8B	ZNF223	NCF1	PLS3	C21orf58	AHNAK	SMIM8	ADGRG6	UBE2Q2P2	UBAP1L	GPC2
COL10A1	LOC81691	CLHC1	JAK1	IL1RL1	CDPF1	NTF3	HYKK	LRCH1	RNASE4	C1QTNF1	TRMT10A	ZNF57	ZNF141
SLC10A5	MFGE8	NLRP3	2018-03-01	HSPG2	ABRACL	SCNN1B	SLC15A3	EFHD2	SFRP2	ABCC3	NACAD	RPSAP9	EHD1
FNBP1	SLC12A3	RRAS	TMPO-AS1	LOC100270804	LOC100268168	NINJ2	SH2D2A	PANK1	ZNF74	IQCH	FBXO5	TIPARP-AS1	ZNF613
NSUN6	TACC1	LRRC23	HIST2H3C	HAUS3	LITAF	MKS1	LOC100133985	HYLS1	MGAT4A	C8orf44	CD4	RAB3IL1	SPON2
CLK2P1	CCDC121	VSIG4	CEACAM21	ASAP1	ZNF566	DACT3	RRNAD1	CD300A	ADAP2	KNSTRN	LRRC57	SIX1	PTRF
FBLN2	CHST11	CD2	ZC3H12D	PHLDB1	UBLCP1	TAF6	NTRK2	TIMP3	C1S	TIGD7	PWARSN	ZNF287	ZNF627
ZC3H12D	ZSCAN22	LRRC32	KLRG2	CXCR3	LSP1	NCKAP1L	ZNF322P1	CREB3L4	SCML2	CXCL17	HIST1H4B	CD209	LOH12CR2
ACTA2	PPIAL4C	REM2	USP39	DGCR9	ZNF321P	TNFRSF1B	NXPE3	MAPK11	KLF6	LINC01550	FANCF	NCF1B	GEM
RIN3	USP27X	ELMO1	ZNF2	ZMYM3	VNN2	NPHP1	PI16	ATP5S	RNASE1	CCDC62	MAP4K1	TAGLN	B2M
LIX1L	METTL20	SNRPE	SERPINB9	KIF26A	DZIP1L	CD27-AS1	TENM4	ZBP1	FAM86C2P	LEPR	CHEK2	OMD	TACC1
CD93	GRAP	SYNGR4	PPP1R3G	VCAM1	KCNK7	DES	TLR8	SIGLEC9	PEA15	CLK2P1	EVI2A	FCRL4	MEIS3
ABI3BP	CD180	CD79B	KMT2E-AS1	PSD2	CHFR	CDKL2	KIAA1211	ZNF2	LYVE1	MOB3B	CENPF	AGBL4	PTGER2
FERMT2	PIK3CG	NCF1B	F11R	PAN2	SPATA5L1	ZNF23	LAMP5	EVL	ADGRF5	TSEN2	SNX18	CD163L1	SRPX2
ZAP70	MGAT3	FCER2	PDGFRB	WFIKKN1	GZMK	CTSC	APOBR	LINC00910	ZNF594	CYSRT1	SELM	COL6A1	ZNF790
KCNJ8	LAT2	WDR88	JAK3	NSDHL	CFAP69	ACTC1	RIBC1	RARRES3	CCL18	ADGRG5	CLIC4	PIK3CD	CD28
LCP1	HLA-DRB6	GPR68	NDST1	ADAM28	PLEKHO1	FCRL2	HLA-DMA	PTPRO	DNAJC5B	C2orf76	THBS4	CTSZ	KIAA1755
MMEL1	CSF1	MPP1	RPP21	RNASE13	LOC401127	BASP1	P2RY6	CEACAM21	C17orf100	COL6A1	GPR162	XKR6	SLC31A2
GUCY1A3	SEL1L3	ZNF664	NUP35	PCED1B-AS1	ADGRD1	LRRC6	SCRN1	FOXP3	LILRA1	ZFP69B	LHFP	B2M	NFKBIE
MEDAG	TNFAIP8L2	FAM20C	CDC6	PCBP1	NUP210	C9orf117	FIBIN	SIRPG	GATA6	FAM71D	CCNE2	INTU	PMP22
SAMHD1	RIPPLY3	TPSB2	TSEN54	ARRDC5	ANO7	MIR31HG	PLAC8	POU2F2	GNGT2	DSC3	RECQL4	ZNF485	AFAP1L1
PLXND1	SPRY2	FAM86C2P	CD300C	PNMA3	ZNF554	DDR2	ITGBL1	IGFBP7	FLVCR1	TCF4	NUP35	SLC25A21	PPAPDC3
LHFP	ADAM19	ZNF396	MPP3	GRB2	GPR18	RASAL3	C10orf95	TAP1	NCF1B	ABCC9	FAM72B	RPS10P7	IRAK1BP1
GLI2	TLR2	KCNRG	FCGR1B	GLMP	PRSS27	CRLS1	PRMT2	GGT5	EMB	PPP1R18	MYH11	IFITM2	DES
ZNF222	CTLA4	PTGFR	DVL2	CCDC61	FAIM2	GJC1	SLAMF6	ZNF696	SIGLEC14	ZNF354A	ANKRD44	ECM2	ZNF136
SLC11A1	PIN4P1	CDKN3	FAM71E1	EGFL7	LOC284023	LRRK2	SPDYE6	IL32	CD248	PHF19	CCL2	DMRTA1	CXorf23
ECM2	ICOS	CASP6	TREML2	PGBD2	AQP4-AS1	WDR27	SH3BGRL3	NKG7	FCHO2	PMS2P5	C1orf74	PFN4	LILRA5
DEGS1	APITD1	EML1	APITD1	ZNF841	ANKRD44	SEPSECS	AFAP1	TNFRSF8	CARD9	KTN1-AS1	SOX9	RSPH14	MAP3K5
MIPOL1	SLC15A3	KLRD1	SLC29A2	TMEM145	STAT1	C11orf65	SYNPO2	FLT3	DHX35	KRT13	CYSLTR1	PCBD2	MAP4K1
PPP1R3E	MAFG-AS1	PEX7	ANTXR2	OLMALINC	CALHM2	SOGA3	BCDIN3D-AS1	2018-03-01	MAN1A1	BNC2	LGI2	PTGFR	SV2B
VCAN	NT5M	CALCRL	LOC100130691	MAGOHB	C9orf106	ZMYND10	C19orf57	TM7SF2	GBP2	CYP27C1	BTK	MAATS1	TAP1
PIK3CD-AS1	TTC26	FAM185A	AGAP2	ATXN7L3B	LTB	MGC16142	ZNF619	RASSF4	NLE1	NHLRC1	CYLD	CEACAM21	DHH
ANK2	SFRP1	ANKRD55	LINC00176	ARIH2	VAT1	C21orf62-AS1	RBMS2	GNGT2	RFC5	ZNF599	VTA1	ANKRD22	TRIM22
CILP	HSF2BP	JAM3	DCN	TMEM119	RBMX	FOXC1	ZNF575	CD74	C7	SPATA18	GEMIN2	XPNPEP2	C19orf57
ADGRD1	ZNF554	DPH3P1	FAM161A	C9orf156	LRRC48	CCR8	BCL2	LOC100133985	CHRM3	MEF2C	TUSC3	CRISPLD2	PDCD1
TESPA1	ZNF174	TIPARP-AS1	PTGER2	ZNF566	FAM86HP	TBCK	CCDC73	LOC728323	KIAA1804	FBXL19-AS1	SEMA3G	RPL15	EPAS1
ZYX	WDR86	PSPC1	TMEM14A	INTU	TPRG1	FCGR2A	PDGFRB	GPR68	TIMP3	TWIST2	GAB3	WARS	REM1
SNAI1	YEATS4	CTSK	CNR2	EGR3	SGCE	CEP83-AS1	OMD	GAPT	SAMHD1	ZGRF1	PTGER3	DIO3	RNASE2
LCORL	IQCH	CORT	DCST2	SMCR5	PIK3CG	ELL2	PHF7	AURKAPS1	PMS2P4	C16orf87	CDKN3	UBASH3B	RAB28
PLA2G5	TWIST2	LOC100132215	SORCS1	KIF19	GCH1	TRMT10B	HMHA1	SRPX	SIRPB1	FGFR1	YWHAZ	FZD3	FLT4
DIRC1	RECK	SERINC4	AOC3	TRAF5	HLF	CCDC183	ITPR3	PRDM1	ADGRE4P	CENPA	FRMD6	CHN1	ZNF436-AS1
FLJ42627	LIPG	AFMID	C12orf60	TMEM151A	HIRIP3	BBS4	UAP1L1	IRAK3	UBXN10	RPS10P7	LPAR1	SENP8	HOXD10
LOC100130987	TIGD4	FIGN	IL13RA1	ZSCAN32	SLA2	RS1	FAM200A	HLA-C	AURKAPS1	TAF5	DCLRE1A	LRRC37BP1	KDR
MIAT	ANGPTL2	XKR4	NPB	GPR179	ATP1A1-AS1	RASD2	FBXO4	CPA3	ARHGEF10L	BOC	OSMR	OLFM1	ANO4
GRM3	ERG	HLA-DOA	CBS	ZSCAN5A	CAPZB	EVI2A	SPON1	SIGLEC7	SSPN	ZNF79	SPN	FAM218A	C15orf56
SYNM	FAM86EP	LY96	ABCD2	BLMH	SLCO2B1	C1orf186	CXorf57	GRID2IP	CNN1	UCK2	CENPA	ATP1A1-AS1	CLEC1A
ANKRD23	EBF1	CLEC4E	PODN	PRDM1	ARHGAP4	C6orf52	FCGR1A	NAGK	LGALS1	VAV3	LACE1	RNF170	CDH5
RAPGEF1	SLC7A7	SGCA	ZNF674-AS1	PPP1R3F	PARVG	SLC9A9	MSMP	TCF21	SEMA6B	DAAM2	RAB6C	KCNAB2	ZNF774
JAKMIP1	NCF1	SHE	MND1	TACR2	ADAM12	XCL1	FCGR2A	TNIP1	THAP9	ZNF764	CENPK	CHRDL1	CXCL13
SH3RF3	TSHZ2	SSC5D	BTN3A3	UNC13D	UST	SIRPG	MLXIPL	DHRS9	MBNL2	DCAF13	VAMP5	PTPN1	DENND1C
CYLD	HLA-F	LOC401010	DHODH	INE1	BCL11B	BIVM	ZNF527	TADA1	CAMK1G	RAD51AP1	PDGFRA	ZNF280C	TGFBR2
FBXL7	ARL6	GJD3	REM2	THEMIS2	FGF7	NSUN6	CLMP	CD34	ATP8B4	CSPG4	CYCS	CD38	TNIP3
VSTM4	CCL14	IDO2	ZNF835	HIVEP3	PEBP1	CMKLR1	DUS4L	C1orf54	BRIP1	HIST1H2AK	LMNTD2	RAB37	RAVER2
ZNF547	UBD	C12orf76	CHAF1B	LRG1	PA2G4P4	SVEP1	TSPAN2	DAPP1	AXL	FAM155B	MCM3AP-AS1	RUFY4	FNBP1
CHST11	GLT1D1	KCTD10	HELLS	VN1R1	CSF2RA	CCR2	SYTL3	CFP	CBX1	LRRK2	PEA15	LIAS	LTA
PTPRCAP	LRRN4CL	ALKBH2	ZNF208	FAM13A	IMMP1L	TRIM66	ZC3H10	GDPD1	CNNM1	AMOT	GLIS2	FLJ42627	NINJ1
NRROS	ADD3	SH3BP5	PEA15	PKNOX2	SERPINF1	TMEM169	PLXND1	IL4R	BFSP2	CD248	IL7R	ZNF205-AS1	BEND5
CD3D	MMP7	ZNF300P1	TCTEX1D1	SEMA4C	PIGP	LRRC36	PALD1	CBX8	CLEC4E	ITGB8	AMOTL1	BTN2A2	ZNF461
TRPS1	CXorf21	GTSE1-AS1	FAM46C	ALDOA	SH3BGRL	PDE4B	SLAMF1	FUT7	FMNL3	PRR19	FAT4	SPDYE5	RERG
GPR174	SYT15	CTSL	CD40LG	PSTPIP1	USB1	TES	GIN1	LILRA4	CLECL1	C20orf194	CCT6P1	THEM4	ARID2
TBC1D3H	LAMP3	CTGF	PCED1B-AS1	YWHAQ	CD86	NRN1	HAS1	CCL22	ARRB2	STX19	BNC2	KLRB1	CYYR1
TTC28-AS1	LOC652276	ADGRA2	GAPDH	GMIP	ANTXR2	PAX2	TNFAIP8L2	NRL	C2orf44	C15orf61	TBPL1	SIGLEC1	KIAA1644
FSTL1	TOP1P1	FAM86JP	RHPN1-AS1	IL1R1	LTBP2	ZNF137P	NRROS	PNPLA6	DNAJC3	PLIN4	ZNF443	FEZ1	ZNF675
FAM227A	NOXRED1	FAM64A	BCL7A	WDR24	CYP1B1	CCL13	NKAPP1	RAB32	VASH1	SRCIN1	PRCP	ZNF383	FEZ1
PTGIS	CLDN11	ZNF286B	CEP131	HLA-H	HMGA1	FGD3	APLNR	MOXD1	PSMC3IP	TCTE3	PKIG	HOXA1	DNAJC5B
TMEM119	RELN	GEMIN2	ICAM2	PODN	TRAPPC10	YPEL1	GSN	WNT3	UNG	GSTM2	HOOK1	LAMA2	IRF2
ZNF250	LILRA4	CCT3	RNF32	KIFC3	KCNMB1	NAPEPLD	ST6GAL2	IFI16	VNN1	CEP72	ZFPM2	KLF3-AS1	FCGR1B
MT1L	DUSP22	SH3GLB1	CENPA	SPSB1	PALD1	MAMDC4	JAM3	TADA2A	COL6A3	HPN	CFL2	LAMB2P1	CCDC121
CIITA	IDO2	PTRF	KLRK1	SERPING1	LRRC36	FAM166A	TTC32	ZNF141	FUCA1	HSF2BP	BVES	WDR73	CYBA
VAV1	CHI3L1	RAD9B	SGK494	ASCL2	DPH6	CCDC65	OLFM1	PPM1F	WDSUB1	ZNF793	FAM117A	PIP4K2A	PTK2B
CASKIN1	CPNE8	CREB3L4	ZNF436-AS1	RAB42	GZMA	FAM102A	ITGA9	HTRA1	PTH1R	THAP9	GHR	LAG3	IFI30
KIAA0125	ADCY7	THSD1P1	WBP1L	TMEM248	EXOSC2	RBPMS	ENO2	TMEM177	DKC1	KLF8	LPIN3	LINC00662	ZNF674-AS1
STX2	GFPT2	TRMT61B	PIK3CD	TTLL9	DST	APCDD1L	ARAP3	COA5	ARRDC5	ACOX2	MIR100HG	LOC401127	ZNF397
TRIM22	SKI	HEG1	ZNF497	DCHS1	TMEM198	C1QTNF7	LY6E	FBXL7	2018-09-06	KLHL29	DLG2	ZNF257	ZNF16
ZNF519	SYNGR4	DUSP5	IQCB1	RAB31	TIMP2	CLCN2	LRRC8C	PRF1	VCAM1	EME1	KIRREL3	ERMN	ZNF419
ADGRE1	PRKCH	BUB1B	CISH	NCF1B	MAPT-AS1	MIR143HG	ZKSCAN4	MAN2B1	TLR2	ZSCAN32	CDCA8	RHOG	LILRA2
ZNF3	HMHA1	C6orf52	TNFAIP6	BST1	MLLT4-AS1	EGFLAM	HSPB8	CTSZ	DDN	TFCP2L1	EPAS1	NABP1	SIGLEC8
GOLGA6L9	MGC16142	SRPX2	RIN3	KIAA0556	AP4E1	CXCR4	IGFBP5	EFEMP2	LOC81691	TSACC	SWSAP1	COLEC12	CYLD
TSSK3	ICAM4	LINC00910	PBK	PARN	FOXP1	TLDC2	ACTA2	VNN1	TSC22D3	AURKAPS1	CLEC1A	GPR18	RRAS
COL5A3	XCL1	CD93	TMEM183A	ZYX	MORN4	DRD4	NGFR	ICA1	HIVEP3	RNASE7	PRSS23	RAD52	CD180
ZNF2	STKLD1	ZNF670	MFNG	GPR34	TMEM206	KYNU	ZNF836	TMEM223	EBI3	NR2F1	CDC25C	HIST1H2BN	ZBTB5
IQCH	OSGEPL1	HIST1H2AH	FAIM	ABI3	FBN2	DUSP2	HDAC9	FAM65B	ZNF835	TRPC6	AARD	SPATA9	IFI35
MAMLD1	CLEC12A	PI16	FAM13C	PLA2G6	PIGV	CTXN2	HAS2	CD80	KIAA1958	CEP68	CAND2	SIGLEC9	ZNF131
P2RX7	FOXN3	RTP5	MEDAG	LINC00526	ARHGDIB	DKK2	FLJ37201	PDLIM3	CD59	FAM83B	STAT5B	GM2A	GPATCH2
ADAMTS16	NDUFB2-AS1	DHRS13	KIF4B	SLC7A13	SAMD9L	ABHD11	CTGF	EGR3	CLMP	SRGN	SNHG15	FLJ37453	FAM86B3P
ADGRE5	PLEKHM2	IL2RB	STX12	ARIH2OS	AGBL3	PIGL	GLT8D2	ADGRE2	RARRES1	ASPA	NR6A1	HSD11B1	STARD8
ANPEP	CPNE5	NOTCH2	MCMDC2	IGSF11	NFAM1	RAB36	FAM161A	MDGA1	BIRC7	TRAIP	FMOD	FAM86FP	GYPE
MST1L	PIK3IP1	ENO3	ESCO2	ZNF253	THUMPD2	CCDC57	CD248	RP9	KLHL31	CSTA	PBK	LRRC43	VIPR2
C19orf73	HAAO	ANGPTL2	TPI1P2	MECP2	IRF8	DMTF1	RALGDS	ADGRE1	TNIP1	HTRA1	ZNF670	CXCR2P1	PPAP2A
DACT1	ZNF683	TNFSF14	MGC57346	SUGP2	TM6SF1	ENKD1	IQCH	KBTBD8	EDEM1	JDP2	C19orf73	MPZL1	FOXD4L1
OTUD3	WNT1	DAAM2	CHST11	GUCY1B3	DIP2C	ZNRD1-AS1	PROCR	OSTM1	TNFRSF17	IRAK3	HELLS	TXNRD3NB	EDNRA
ACTC1	CD163	LRRC25	RMI2	MPZL1	CD226	MMP15	IMMP1L	TMEM52	HEPH	CHMP4C	BHMT2	RASGRP4	C10orf128
GRID2IP	UBE2MP1	SLC8A3	STX11	RPAP1	SIPA1	HPYR1	LOC148709	CCL2	ADRA2A	PCDH9	CCDC58	PRCP	BST1
ZNF10	MKL1	EFCAB7	LEKR1	RBM23	CCDC136	C7orf57	MEIS3	ZNF669	C4BPB	PIGL	ITPKB	RAB40A	RBAK
FXYD6	LOC100268168	FAM72B	SLCO2A1	LILRA5	ERBB2	CLIP4	HOXB2	APOBEC3C	IQSEC1	CFI	IPW	NLRP3	MYEF2
C1orf220	ZNF2	IL18BP	CACYBP	RNASET2	FRA10AC1	GPR171	PTPRCAP	GRAP	POSTN	SDHAF3	LMO2	TBX21	LILRA1
MAP1A	LOC728024	MRPL24	ALG10	HPCAL1	ZNF571	STK17B	SIGLEC8	ZFP69B	C1orf131	KIAA1614	SAAL1	PTPRCAP	FBLN5
SNHG10	CALD1	SOX18	MAP1LC3C	LINC01512	MYCBP	MGAT1	ABCC1	SUV420H1	RGS19	TSLP	TMEM173	CHRD	IQCC
USP27X	FAM129C	CMC1	HK3	THUMPD3-AS1	XRCC6BP1	MICALL1	SIGLEC7	EMP1	B2M	FAM72D	SH3YL1	ZNF665	RAMP3
ZNF84	CCL13	TMEM132C	TUBD1	EIF2AK1	TNFRSF13B	ASB2	CDHR3	FCRL1	ARHGAP31	UBE2QL1	SYNGR1	ZNF517	FOXD4L5
HAS1	ZFP36L1	RPP38	CCR8	ZNF839	LINC00957	PRKCB	ARPC2	PCOLCE	TSSK6	LINC00167	CMKLR1	ZNF251	ABHD1
PLA2G6	PNRC1	MARS2	FAM86C2P	ZNF85	DUSP22	LINC00893	PRELID2	UQCRBP1	ADGRL4	ARHGAP22	SSC5D	NTRK1	HTRA4
PSTPIP1	PRR19	PIGF	RTN1	ZNF266	MTERF2	LMNTD2	SUSD5	MTX2	RHOG	STKLD1	ARHGAP24	ASH1L-AS1	ADAM19
PAN2	CXCR4	LILRB4	RAD51B	SFRP1	IFT88	C5orf28	CTCFL	C17orf75	GPR68	DPYD	PHF24	GRB2	P2RX7
RECK	RTP5	LBX2	ZFP64	LRRC59	LPAR1	LOC441204	CNRIP1	LTBP4	IRS4	FBXO46	FAM20C	FAM86JP	RHPN1-AS1
FAS	MAN2B1	TTC30B	AKNA	MAPK12	WWC2-AS2	SSH2	C5AR1	CSF1	PRPSAP2	DPYSL2	SH2B3	MYH7B	MLH3
LINC00115	MMP19	FCRL3	CEP95	DHFRL1	KBTBD8	KIAA0895L	ZNF225	LINC01106	LGMN	PCGF1	ADHFE1	IFT74	APOBEC3C
GVINP1	ERI2	SIK3	KRT74	FRZB	FUT7	SERPINE1	ACKR1	TMEM200A	BNC2	SCN4B	OLFML1	ZNF2	MYO5A
PCED1B-AS1	MEOX2	HSD11B1	NUTM2F	CBFA2T2	ABHD12B	EOMES	LOXL3	YAE1D1	SPARC	SNX7	KCNJ14	PRELID2	POLR3F
MATK	MDFIC	MAD2L1	ABHD11	DDX55	DYNC2LI1	ARPP21	PODXL	ZSCAN9	PYHIN1	CCL5	OLFML3	SERPINA5	TMEM119
PALD1	C12orf66	ACTA2	ABI3BP	PADI2	SIGLEC7	ZC3H6	LINC01126	LAYN	OLFML2B	CAPNS2	STK10	ARMCX5	SIGLEC9
CREB5	ZNF239	ZBTB16	RAD51C	CLEC12A	YAE1D1	ATP1B3	LRRC25	ETV4	PTP4A3	NOTCH1	RPIA	FAM92B	SPDYE3
RRAD	CXCL2	LRRC49	CAPN6	CORIN	CXCL9	WNT5A	SPRED1	JADE3	VEGFC	ZSCAN5A	CPXM2	ITGA2B	GLRX
LNX1	ZKSCAN2	C19orf54	CTSL	KDM8	MAPRE1	POLG2	FLJ37453	PLA2G2D	TICRR	COL6A2	CAPN10	SIGLEC5	TUBB1
C11orf96	RNFT2	SAAL1	GUCY1A3	TMEM37	CCDC115	CCL28	LPAR5	MMP14	ITGA1	SH3PXD2A	PMS2P3	FAM161A	LOC100272217
FOXP3	FMO1	CCR7	KCNJ14	NAGK	ST3GAL6	ZNF287	FAN1	STAU2	STEAP4	CLIP2	LRCH2	EDNRA	ZNF416
APLNR	MEDAG	STARD7-AS1	PSMC3IP	ZNF16	FAM129A	GTF2IRD2P1	LOC153684	CPXM1	EPAS1	TMEM17	LOC728392	ZNF415	VWF
SLC24A4	NSG1	C4A	PLA2G2D	TSHZ2	LILRB4	FLRT2	FAM43B	E2F6	ME3	PSIP1	GJA4	LIPT2	KLHL31
PCGF3	CETN3	ENTPD1	ZNFX1	PTPN7	KLRK1	SMAP2	CHD3	BCDIN3D-AS1	NCR3	RSPO3	IL33	C21orf62-AS1	SRRM5
ZNF513	KLHDC9	OSMR	TMEM246	ZNF101	ANKAR	ME1	GCSAM	PIM2	BMS1P20	QSOX2	BIN2	ANKRD16	INE1
DSE	RHPN1-AS1	TRMU	ST3GAL2	XAF1	VHL	DNM1	HIST1H2AM	FAM71D	DACT3	COL8A2	CXCR5	SH2B3	LOC148709
MEFV	CLIC5	GEMIN8P4	KLRB1	TUBGCP5	CAP1	C22orf24	MAP3K12	TCL1A	TRIM45	ZNF256	GRHL2	C10orf128	KCNJ11
LRIG1	MYLK	METTL10	ENC1	PLD2	ANOS1	CBR3	ODF2L	HIATL2	CEP152	DIRAS3	HARBI1	CATSPERG	C10orf88
KDF1	SIGLEC10	CENPM	NMNAT3	LRRD1	GREM1	PRRT2	TMEM71	FRMD6	TSPAN2	ICA1	PDZD4	OLFML3	IFNG
DES	ISCA1P1	FANCC	C3orf33	CD226	RAB35	EGFEM1P	PARD6G-AS1	SDHAF3	ASAH1	ITM2C	NLGN1	ADGRA2	LOC100133050
SERPINA3	AKAP12	CH25H	ABCA8	CEACAM22P	NRXN2	DNAL1	ELN	NAPSB	SPAG5	RAB3A	MSRB3	ZNF577	ZNF225
CCDC157	LILRB2	ZNF252P-AS1	LAMA4	GAL3ST4	TARSL2	HAVCR1P1	BNC2	TBX21	ADAMTSL2	TRAF3IP2	AUNIP	MAP4K1	KCTD12
LITAF	KLRD1	MORN1	PILRA	FAM89A	NALCN	DNAAF3	ZEB1-AS1	PMS2CL	HSH2D	TSSK6	ACTR3B	DOCK10	B4GALT6
IL18RAP	LMOD1	TIMP2	PRELID2	C4orf36	RIMS3	WIPF1	C16orf71	TAF5	FPR2	B3GALT2	PRELID2	PLD4	CD300LB
BOC	ADTRP	PRPSAP2	FAM72B	WDFY1	MCTP1	STKLD1	ARHGEF3	OAS2	CENPO	LIG3	HDGFRP3	TMEM176A	MYSM1
MGC12916	NCF2	TATDN1	RAD51D	OAS2	IFI30	CD4	CAMKK1	NELFA	KRT222	TACC1	LINC01134	C14orf79	PAPSS2
CSF3R	RFC5	OSTCP1	HSD17B7	ZNF862	TLR8	C1S	SFR1	LRRC37B	ANKRD13B	PLEKHH2	VBP1	ANKRD35	PROCR
PDGFRA	SCIMP	GMCL1	THAP10	HIST1H2AG	ACP6	HLA-DMA	POLR2J4	CFH	TMEM255B	FAM167A	HIST1H3J	JAKMIP2	IGSF1
HSPA12B	AMOTL1	TMPO-AS1	FMO1	SLC15A1	BCAT1	CD163L1	ZNF658	RELB	DOCK11	TMEM43	PLXDC2	PLA1A	PRKCH
CLIC2	WNT3	C1orf43	C19orf54	STX12	ADM	CTSW	EPHB3	ATP8B4	SEC24A	SLC6A10P	SORCS2	WDR5B	TXLNB
KIF19	MAP7D3	C2orf44	FAM72A	PSMD10	CCDC122	FLOT2	FAIM2	ZNF681	DVL2	CNTNAP1	TRMT6	NUP35	2018-03-06
GLIS2	APOL4	SP140	SSC4D	HNRNPUL1	ANKS6	RABL2A	NEGR1	LIPA	CHRDL2	ANTXR1	HSF4	MCOLN2	ASPN
RCN3	GNLY	ATP1A2	SIGLEC8	PIEZO1	GNAI2	CDK10	LEPROTL1	HDC	PLXNA4	PRC1	ACAT2	CCR1	ZNF280B
FMNL3	CLEC4A	ZNF678	LINC00426	CLEC18B	ATP11A	PPP1R16A	AMZ2P1	SLC16A2	IL15RA	FEZ1	TNC	WISP1	SNRNP48
MRAS	ADAM33	ORC4	CDCA3	SUN3	GTF2IRD1	CXCL13	SPINT2	GUSBP2	IL4I1	TOB2P1	LTBP3	IQCC	MYCT1
C10orf111	SELE	PLN	ZNF626	C19orf71	CDV3	CTLA4	OSBPL10	MILR1	DNAJC1	RARRES2	CNN1	TARP	CFP
MYH7B	CDH5	NTRK3	TFDP2	PITPNC1	F13A1	ZCCHC14	MOCS3	GLS2	CDC45	CCNB1	ELOVL4	SLC10A5	OGN
ZNF497	HNF1A	BCDIN3D	MAFG-AS1	SIGLEC1	APOL6	EBF2	HLA-DQB2	SLC25A15	TET1	KRT4	LRRC56	DNAH6	ZNF684
DPP4	CD38	COQ5	GDF10	MED29	LRRC66	C6orf106	CLEC10A	FBLN2	CSDC2	MTMR11	HSPD1	SYNPO2	RIC8B
NFIX	PIM1	MGP	PP7080	LOC728392	KIF12	MYLK	ZNF17	IL18	ORC6	VIPR2	FAM78A	PTGER4	TMEM255B
LGI2	PTAFR	PLCXD3	CTSZ	GRIN3A	GPANK1	SAXO2	LOC100130691	FBN1	HERPUD1	ARPC2	MYCT1	GIN1	TET1
BAG2	PLEKHA2	FILIP1L	CCDC170	C10orf105	POLR2C	ABCD2	EMP1	RGS9	ABCD2	TIMM8A	SCARA5	TLR7	RASGRP3
MAP1B	ZNF497	CTSO	IL7R	SOX8	ENO1	FASLG	LBX2-AS1	MCMDC2	SAMD11	SASS6	ELN	IRF4	CDCA7L
GIMAP8	FBLN1	ITGB7	TAS2R20	UFC1	ARHGAP44	WDR19	LINC00894	MCUR1	DLX6	MLLT4-AS1	NUSAP1	ZNF540	MS4A6E
FBXO32	ARHGAP26	TAF1L	LAX1	FOXP1	CST3	SIX1	SH2D3C	EHD1	FAM159A	PLEKHG5	AQP11	HLA-B	BCDIN3D
CD70	HLA-DQA2	NUFIP1	PIP4K2A	LOC93622	NLRP14	HVCN1	CECR5-AS1	SGK1	CHRNA5	PTPRU	CITED2	ANKRD55	CAPG
LATS2	COL16A1	CHI3L2	RGS9BP	LOC100129034	CIITA	ZFP2	ZAP70	STAC3	AZIN2	LMNA	C10orf54	ZNF614	TMEM255A
HLA-DQA2	DOCK10	SH2D1A	GRIN2C	ELAVL2	SFR1	CACNB2	FHL2	FAM101B	KCNJ8	PFN4	CASC2	ALDH1L2	TPM1
AGAP5	LCN10	COA6	NPM2	ZBP1	SPCS3	NEK11	ATP5S	KCNMB1	PDLIM2	TOP1P1	THBS1	TGM2	FAM185A
KIAA0195	DUSP28	GTSE1	MGP	NHLRC1	SCMH1	KLRK1	ARL17A	HSPB9	RCCD1	ZNF443	BACH2	SIDT1	KLHL15
POU5F1B	TOX2	TCF21	HSD17B7P2	KANSL2	CCRL2	STON2	TOP1P1	FZD3	PSMB10	TFAP4	DNASE1L2	PDCD1	ABCA6
LOC90768	KLRC1	PHB	2018-09-01	DPH3P1	ELOVL5	CREB3L4	SFRP4	PSMB10	SH2D1A	KCNH2	CD27	RAB35	RAB3B
SPOCK2	LTA	CHRD	CD33	SYCE2	DCANP1	P4HA3	COL4A1	MYD88	TTC21B	TES	BUB1B	FNDC8	CCL3
DAB2	ASB16	FAM186B	DLG5-AS1	LSP1	NPTXR	TEKT2	ZNF19	OLFML2B	TRAT1	RUSC2	FLNA	RPL5	PTPN22
ST6GAL1	LRRC73	CRIP2	KIF18B	GRAP2	YBEY	TMEM255B	CD8A	SYDE1	KIAA1462	PDGFD	AOX1	GNAI2	FOXD4L6
TLN1	FASLG	NPR1	MFSD2B	DYSF	TRPC4AP	CCDC40	MZF1-AS1	PLCL2	TIGD1	HSPA4L	KCNMA1	CATSPER2P1	LINC00893
PMS2P3	FAM35DP	ACYP1	RGL4	ZBED8	AAMDC	SPEF2	MIR4697HG	NOL7	SLC22A3	MX1	POU5F1B	MTHFD2	STKLD1
PLEKHO1	RARRES2	EFEMP1	CCDC74B	ZNF445	NCF1B	DPT	PCSK4	LINC01144	TMEM150B	FAM64A	CTAGE6	PLEKHO1	PTCD2
KIAA0895L	MALL	CPQ	RARRES2	DGCR10	ZNF615	PPAP2A	LPXN	DLEU1	TMEM177	KCTD17	LOC100272217	GCFC2	BATF2
SFRP1	TMPO-AS1	TFDP1	KCNMB1	GUSBP2	POLG2	GLUD1	PTGER2	PPFIBP1	ADAM28	ATOH8	TIPIN	LOC100272217	ZNF846
NLRC3	SLCO2A1	HSPE1	ZNRD1-AS1	IRF4	C1RL-AS1	PPP1R26	ZNF774	TGFB3	HLA-B	UBA7	CD52	RIBC1	C11orf96
ZNF253	PSMC3IP	PKNOX2	LAP3	AIDA	TPT1	NEBL	FAM129B	RSPO1	KIF15	OTUB2	C10orf128	BHLHB9	CD163
FOXA1	F10	PPAP2A	HIST1H3B	LINC00909	MAATS1	MST1	DFNB59	FAM53A	CABYR	NTRK3	ZNF774	PTGDR	ZNF680
ZNF774	PAX5	HOTAIR	TARP	SPNS3	GPR171	HLA-DQA1	DACT1	P2RX7	ACOX2	CCDC142	SUSD6	SPATA17	TNFRSF4
PRR16	GIMAP2	ANGPTL1	PABPC5	TPMT	TMEM104	GTF2IRD2	ZMYND10	TIAM1	ESR1	METTL12	DSE	TEX38	SNHG20
ANGPTL2	SUN2	CD40	SDHAF3	THRB	SFTPD	TMEM26	CCL11	TNFAIP2	ADAM6	TTLL13P	KCNQ5	PLCL2	TRAF1
TBC1D3	LOC643387	PSRC1	CEP152	LCK	FAM216A	HSBP1	POLR3F	DUSP28	GJA4	KCTD14	CLEC10A	CFAP53	FAM133CP
PLXNA4	LILRB4	MYH11	AUNIP	TNFAIP8L2	ANKRA2	FAIM2	ANKRD20A9P	TET1	CD47	LPCAT2	MEIS1	C12orf29	NXPH3
NFIL3	GDPGP1	DLEU2	POU5F1B	TLR1	ZCCHC8	TMEM200C	ZNF214	GAL3ST4	PDZRN3	SDCCAG3	USP51	ZNF442	NR1H3
PLSCR4	FBXO22-AS1	NUDT17	IQSEC1	EFNA5	SIRT3	HOXC4	AKNA	L2HGDH	CXCR3	TTC28	CATSPER2P1	IGF1	RBM41
ZNF57	SAA1	C3	SFT2D3	TREML2	ZNF747	ST3GAL2	PCYT2	TNFRSF14	TRMT61B	C7	SSB	TNFRSF1B	THBS1
COL18A1	QKI	KAT2B	RASL12	HSFX2	FAP	IMPG1	CNNM3	CD200R1	TK2	FNBP1	CYP2D7	TPSAB1	ZFP37
SLC2A5	RCAN1	YEATS4	CD80	MESDC1	FMOD	COL5A3	HSPB2	PEMT	LOC730101	GNL3	PA2G4P4	TAS2R20	INHA
MEF2C	MATK	CRYAB	GPN3	CAMK2N1	TXNDC16	CD28	LINC00167	DLG5-AS1	HSD17B4	LINC01011	SLC26A6	PCBP3	LDB2
WFIKKN1	TIE1	NMNAT3	PKIG	MMRN2	HIATL1	IRAK3	LRRN3	PTPN1	BTLA	MGC16142	RHPN1	ETS1	SLC51B
ITGA11	PI16	LILRA4	HNRNPA3P1	ZNF273	CLDN3	CNTN4	LINC00638	NRP2	ZNF669	HIST1H2AM	MRPL42	TLR2	FOXD4
ARHGAP25	C16orf46	KIF11	CENPL	PCLO	UBAP1L	TBXAS1	ADAM19	ST8SIA1	ECM2	ZNF174	FAM185A	LINC01011	PLCG2
BCDIN3D	LOC100133985	VPS37D	TMEM81	CD3G	DGCR5	AMPD1	SRRM5	ARHGEF3	PMEPA1	AURKA	NLGN4X	TPSB2	PIGM
UNC5CL	CD14	PYHIN1	PCP2	DHX38	PAAF1	ASRGL1	FRZB	KCNMB3	PAPSS2	HYKK	TAF5	CEP44	ETV7
HMHA1	PDPN	RQCD1	C15orf61	CSF2RA	PSMD1	PDGFB	ARHGEF17	THBD	PAXIP1-AS1	FGL2	FEZ1	TMEM150B	TCEANC
SERPINE2	FAM133B	POLR2D	ZNF572	CYP4Z2P	WDR74	CCL4	DUSP4	C10orf10	ARIH2OS	ZWILCH	MCAM	TTC32	NSL1
PRKCB	PTGFR	TMEM116	CPXM1	PYGL	EMILIN2	MAPK15	SLX4IP	ESRP1	CD80	DMD	RBM28	LOC100133985	ABCA8
SMIM3	MOB3C	LDOC1	B9D1	C2CD4B	PLEKHG6	RASGRP3	WFDC1	RPS10P7	LITAF	XYLB	ADH1B	FAM47E	FCER2
ZBTB12	P2RY14	IFT88	COA5	IRF5	CIB4	SEC16B	SMIM8	PIGM	NFKBIE	RHCG	NXPE3	NEURL1B	RBPMS
ZC2HC1C	LAMA2	DIXDC1	ICAM3	SALL4	LOC553137	SURF4	HLA-DRB6	MIPOL1	SPC24	CCDC58	RASSF8	CDAN1	MYO1E
CD3G	CMC1	LSM4	RIBC1	ORC5	LAT	EFCAB6	PBX4	GRB2	F10	ANO6	DZANK1	BCAT1	TMEM200B
LOC100270804	DEPDC4	C6orf203	AKR7L	PLK3	ZNF230	TTLL9	CTTNBP2NL	TNFSF12	NUF2	TSPAN11	ACAP1	PIH1D2	ABCA9
WDR90	FUT4	AKAP12	DNAJB3	KCNMB3	LOC100134368	MNDA	NCF1B	PEA15	C19orf73	ZAK	TIAM1	PMCH	C5AR1
CXCL10	CTAGE11P	PTBP1	C1orf95	FEZ1	RLTPR	IGSF5	ZNF815P	RPP21	MED30	TMEM27	VIPR2	SKIDA1	TAGLN
PGBD2	LIMK1	PRELID2	HVCN1	ZNF541	SLC15A3	FERMT3	NBR2	RRAS	CD247	MFN2	MAP6	C14orf28	TPP1
HAVCR1P1	TMEM176A	TBX21	ZNF594	IFI30	TARP	EPX	GEMIN8P4	SOCS7	ASH1L-AS1	RIPPLY3	PIN4P1	FCGR1A	CLMP
CAMKMT	LAMB1	FAM71D	GPR62	LPAR6	ITPR2	WSCD2	EHD3	MORC2-AS1	MXD4	CENPL	TRIT1	RCOR3	CR1
GLS2	ADGRL4	CXCL9	C12orf56	C11orf96	IGSF6	CA14	EGR3	LOC100130093	SELP	KCNJ14	CR2	NEURL2	ZNF658
BMS1P5	FAM107A	MRGPRF	NANP	FSCN1	C9orf131	UPK1B	SLIT3	PSMB9	BCL6B	C10orf2	DDX12P	MYO9B	NFKB2
CCR8	BMP6	ARHGAP1	ZNF764	ZNF708	MRPS31	IGFBP6	CCBE1	TACC1	GREM1	IQCC	MPZL3	ZNF793	LYN
KLF3-AS1	PIGP	TPTEP1	EDNRA	ILF3-AS1	BCL2L14	CCM2L	GPANK1	MMP7	FAM200A	ZNF30	PLP1	FLJ37201	CHTOP
CLECL1	2018-03-04	HNRNPF	ANGPTL1	DCAF16	PPIC	SLC16A1	VMAC	LYL1	MRPS26	RILPL2	ZWINT	GEM	SSR4P1
MCMDC2	SAMD4A	PPP1R16A	CLMP	C12orf73	ARHGEF4	NETO2	SNORA71E	LPAR5	KNSTRN	C9orf117	FAM206A	C5	ZNF469
FGFBP3	LOC401463	MACF1	USP27X	INF2	SPPL2C	NSUN5P2	COL11A1	DNMT3A	TREML1	ZEB1-AS1	RPP40	CLHC1	OCLM
HRH2	ARRDC5	LRRC34	FAM72D	PTPRO	NTN4	TRHDE-AS1	SYTL1	VWF	LCK	GPD1L	TLN1	TRIM22	ZNF395
MEI1	BHLHE41	UBE3D	CCNB1IP1	SORBS3	NUDT15	ECSCR	CXCL6	ZNF280C	IRF1	NTRK2	HMHA1	MMP2	FAM26F
TCN2	ADRB2	UFSP1	C6orf223	NAPSB	PCNXL3	CHL1	TSSC2	ZNF771	RAB37	TCN2	CPEB1	CASS4	C12orf66
HYKK	INMT	FANCL	CSGALNACT1	ITFG2	ARHGEF11	TUBE1	GMIP	DNASE1	TRAM1	VIM	LAPTM5	USP6	ZNF615
PARVB	ARHGEF15	CACNA1C	PARD6B	RPL21P44	SH3YL1	IKZF3	DNM1P35	HMCN1	CCT6P1	C17orf47	NUDCD1	ZNF534	FOXH1
DIXDC1	IRAK3	PIK3R6	CDK4	TMEM31	C1orf115	SFRP1	LAMB1	NEK8	ANGPTL2	ZNF527	PIP4K2A	KCNE2	RNPC3
