# Supplementary material for: DECtp: Calling Differential Gene Expression Between Cancer and Normal Samples by Integrating Tumor Purity Information
Source: Front Genet. 2018 Aug 28;9:321. doi: 10.3389/fgene.2018.00321 (PMC6121016; doi:10.3389/fgene.2018.00321)
Supplement: Supplementary file 3 [file Table_2.XLSX]

## Sheet: 工作表1
Supplementary Table S2. Go terms significantly enriched in genes only detected by DECtp for 10 cancer types.
BLCA						ESCA						HNSC	HNSC					KICH	KICH					LIHC						LUSC						PRAD						STAD	STAD					THCA	THCA
Category	Term	Genes	Benjamini	FDR		Category	Term	Genes	Benjamini	FDR		Category	Term	Genes	Benjamini	FDR		Category	Term	Genes	Benjamini	FDR		Category	Term	Genes	Benjamini	FDR		Category	Term	Genes	Benjamini	FDR		Category	Term	Genes	Benjamini	FDR		Category	Term	Genes	Benjamini	FDR		Category	Term
GOTERM_BP_FAT	GO:0006955~immune response	AQP9, VTCN1, MASP2, C1QC, B2M, LILRA1, CLEC4E, LILRA3, CD46, S1PR4, IFNG, LILRA5, CLEC4A, LILRA6, VNN1, ERAP2, CLEC4D, CRTAM, GBP5, NCF2, NCF1, NCF4, EOMES, HLA-DQA2, HLA-DQA1, PDCD1LG2, DCLRE1C, LILRB1, C1QA, LILRB2, C1QB, CCR5, CCR4, LILRB3, CCR2, VEGFA, LILRB4, HLA-DPA1, HLA-DRA, IL1R2, HLA-DRB1, ACP5, CD70, IFI35, CD74, ZAP70, HLA-DRB5, FCER1G, HLA-DPB1, HLA-DOA, IL1RAPL2, HLA-DOB, CFB, SMAD6…	1.41527e-28	6.16154e-29		GOTERM_CC_FAT	GO:0005576~extracellular region	A2M, RARRES2, NOG, LTBP1, GLB1L, LTBP2, CRHBP, C12ORF73, STRC, GDF6, EDN1, FST, FAM20C, FSTL4, FSTL1, LUZP2, EDIL3, DNASE1L2, CFP, NOV, BDNF, APOB, HMCN1, GRIN2B, CFH, PLA1A, GUCA2A, MUC15, MATN2, CRISP3, CLCA1, C4A, NODAL, SERPING1, CD40, SSPO, CCDC134, C1QA, VEGFC, ADAMTS9, CD163L1, C15ORF61, SERPINF1, CD40LG, PLA2G2A, STC1, PLA2G2D, ADAMTS5, ADAMTS4, C3P1, RBP4, MFNG, BAGE2, AMTN, SERPINA12, E…	1.29339e-05	3.22556e-05		GOTERM_BP_FAT	GO:0006955~immune response	MASP1, IL16, S100A7, TLR1, IL13, TNFSF14, TNFSF18, TLR7, TLR9, LILRA1, LILRA2, LILRA4, MS4A1, MS4A2, CLEC4C, FAS, SPN, CIITA, C4A, BST1, NCF4, TNFRSF17, TNFRSF14, SERPING1, COLEC12, GEM, HLA-DQA2, HLA-DQA1, TRAT1, UNC13D, CCR6, CCR5, LILRB5, CCR4, CST7, LYST, HLA-DPA1, GBP4, VSIG4, CD300LB, GBP3, GBP2, HLA-DRA, CCL1, ITGAL, IL1R1, LST1, ENPP1, HLA-DRB1, ENPP2, CCL8, DEFB4A, PYDC1, CD74, IL17A, HL…	5.49778e-06	2.41612e-06		GOTERM_CC_FAT	GO:0044459~plasma membrane part	ADCY3, SGMS2, AIF1, AQP8, LPAR4, STRN, LPAR3, LPAR2, ITSN1, DIRAS2, CHRNA3, SYK, MUC12, SLC12A6, TYRO3, SLC12A7, MAGI3, GJD3, F10, NOXA1, MDGA1, PTPRU, PCLO, HLA-DQA1, CRHR1, CCR8, CRHR2, VSIG2, EGFLAM, CD40LG, RHCE, CCR2, ROR1, HLA-DPA1, CD226, DCBLD2, SCN1A, ERBB4, KEL, FCER2, CACNB1, DAG1, CD70, CD74, RAB40A, SYPL1, LOC647859, GORASP1, PVRL3, DMD, HLA-DPB1, TRPC1, IL1RL2, DENND1A, SLAMF1, GUCY…	0.000154185	0.000442577		GOTERM_CC_FAT	GO:0044459~plasma membrane part	ADCY3, KLRC2, ADCY7, CADM1, UTRN, LPAR2, CD52, AQP6, AMOTL1, B2M, CD47, APP, DIRAS2, CD44, LTB4R, CLEC4A, GNG3, ADAM8, GRID1, SLC12A6, F11R, PLD2, F10, CD3G, PTPRM, NCF2, SCN2B, CD3D, PDPN, NCF4, EFNB1, NOXA1, EFNB2, TRPA1, PTPRN, CD37, DOC2A, PTRF, CD40LG, RYR1, ROR1, ROR2, TGFB1I1, PMP22, CLEC5A, ADD2, HLA-DRA, PALM, HLA-DRB1, GNAI1, CRIPT, KEL, MMD, RAB40C, CD72, CD74, RAB40B, PVRL4, MUSK, ZAP…	0.000835539	0.00201698		GOTERM_CC_FAT	GO:0005576~extracellular region	CGA, UTS2, FAM20C, DSPP, FAM150A, CD44, HTRA1, SERPINE1, IFNG, COL12A1, QRFP, APOM, MATN2, WFDC10B, MATN4, OLFML2B, NODAL, F7, SSPO, C6ORF1, ADAMTS7, ADAMTS6, F5, SERPINF1, F2, EFNA5, LAMC1, KGFLP1, ADAMTS2, ADAMTS5, ADAMTS4, BAGE2, IGFBPL1, SERPINA12, VIT, FAM19A5, EPHB6, LGALS3BP, CDA, C7ORF69, FGL1, OLFM1, NTF3, CCDC80, CHI3L1, LGALS8, MSTN, TINAGL1, ACPP, LAMA3, SFRP1, SFRP4, FCGBP, PXDN, INS…	4.78362e-06	1.31896e-05		GOTERM_BP_FAT	GO:0006955~immune response	MICB, TIRAP, TNFSF14, VTN, IL15, TLR6, VIPR1, TLR7, C1QC, TGFB1, IL10, B2M, AZGP1, LILRA1, CLEC4E, NUDCD1, MS4A1, IL1B, ERAP2, CLEC4D, CFI, GNL1, SPN, RAB27A, CIITA, HLA-H, DBNL, CRTAM, HLA-J, NCF1, IL27, NCF4, TNFRSF17, HLA-C, HLA-B, HLA-DQA2, HLA-G, HLA-DQA1, TRAT1, HLA-F, CRHR1, CCR9, LILRB1, C1QA, C1QB, CCR7, UNC13D, CCR6, CCR5, CST7, CD40LG, CCR2, KIR2DL1, ITGAL, CCL2, LST1, HLA-DRB1, IFITM2…	3.25939e-12	1.45439e-12		GOTERM_BP_FAT	GO:0007155~cell adhesion	MPZL3, LMO7, VTN, VCL, AZGP1, ROBO1, CTGF, IZUMO1, SYK, PCDHGA12, RET, PTPRM, PDPN, CDHR2, MGP, MFGE8, PTPRT, ACTN3, CERCAM, HES1, NCAM2, CD34, CD40LG, CD33, LSAMP, LAMC1, CXADRP2, ITGA2B, DCBLD2, ITGAL, PLXNC1, OLFM4, NINJ1, ITGB3, CX3CL1, CCL5, PCDHAC2, PCDHAC1, ALCAM, LAMB2, TRO, ITGB7, RPSAP58, EMB, ENTPD1, PCDHA13, LPP, ITGA1, SLAMF7, RPSAP9, ECM2, TINAG, PCDH18, MUC4, EMILIN1, LGALS7B, LAMA…	0.00054868	0.000248288		GOTERM_BP_FAT	GO:0007155~cell adhesion
GOTERM_BP_FAT	GO:0009611~response to wounding	F2RL2, NOG, ADORA3, S100A8, PDGFA, MASP2, AIF1, GNA12, TLR1, TLR2, IL15, TLR6, TLR7, C1QC, TGFB1, IL10, TLR8, NLRC4, APOA2, LPA, HMCN1, CD44, CD46, SERPINE1, APOH, IL1B, VNN1, LOX, TFPI2, CIITA, PDPN, IL27, CCL4L1, GRHL3, CD40, MECOM, PLAUR, C1QA, C1QB, THBD, HIF1A, CCR5, HNF4A, CCR4, CCR2, F2, KGFLP2, PLA2G2D, DCBLD2, C3AR1, CCL3, ADORA2A, NINJ2, CCL8, NINJ1, AFAP1L2, ITGB2, ELK3, CCL5, CCL4, CC…	4.12325e-17	3.59022e-17		GOTERM_CC_FAT	GO:0005887~integral to plasma membrane	LPAR3, AQP1, CD48, ATP2B4, GRIN2B, S1PR4, MUC12, CLCA1, CD3E, NCF1, NCF4, CD40, SSPN, SSTR5, CCR7, CD37, CD40LG, CCR3, CD33, HTR7, CCR2, BACE1, HLA-DPA1, KLRC1, CLCN1, DCBLD2, ITGBL1, EPHB6, SLC29A2, CD69, KLRF1, SLC31A2, PTH2R, NCKAP1L, CD63, ABCG1, KDR, BTLA, NOTCH2, KCNJ4, EPHA4, EPHA7, KCNJ6, EPHA8, NTRK1, NLGN4X, CHRNB4, CHRNB1, IL5RA, CD200, KCNJ15, ACVRL1, GYPE, SLC20A2, PCDHA4, GLRA3, ASG…	1.80514e-05	9.00362e-05		GOTERM_CC_FAT	GO:0044459~plasma membrane part	DLC1, SEC31A, IL9R, SCN3A, S100A7, AIF1, RP2, SYT2, CD52, SYT6, GRIN3A, AMOTL1, CTNNB1, CD48, S1PR3, SHB, CCR10, CHRNA4, GNG2, RAB26, FAS, GNG3, LOC653653, CHRNA1, PTPRJ, CD3G, PTPRM, PTPRF, CD3D, CD3E, NCF4, SCN2A, GRIN2A, PTPRS, BSN, GEM, HLA-DQA2, HLA-DQA1, SSTR5, LHFPL5, CD37, CCR6, RAB18, COLQ, CCR5, TMPRSS11D, RAB19, CCR4, CD33, F3, BACE1, PDGFRA, RAB15, HLA-DPA1, RAB13, PMP22, CD226, HS3ST…	1.43529e-06	3.53303e-06		GOTERM_CC_FAT	GO:0031226~intrinsic to plasma membrane	ADCY3, SGMS2, AQP8, LPAR4, LPAR3, LPAR2, VIPR2, NRCAM, MARCO, SLC4A1, CHRNA3, MUC12, SLC12A6, SLC12A7, TYRO3, GJD3, F10, BST2, MDGA1, NOXA1, HLA-A, PTPRU, HLA-DQA1, CRHR1, CCR8, CRHR2, VSIG2, PODXL2, CD40LG, RHCE, CCR2, ROR1, HLA-DPA1, CD226, DCBLD2, SCN1A, ADORA2A, KEL, FCER2, DAG1, CD70, P2RY6, SYPL1, P2RY4, ITGAV, SCN9A, PCDHA11, GPR20, MRC1, TRPC1, SLC6A11, IL1RL2, TNFRSF13B, GABRA5, RHD, GUC…	0.000704449	0.00404519		GOTERM_CC_FAT	GO:0005887~integral to plasma membrane	ADCY3, KLRC2, ADCY7, CD52, LPAR2, AQP6, CD47, APP, CD44, LTB4R, CLEC4A, ADAM8, SLC12A6, PTPRM, CD3G, NCF2, SCN2B, PDPN, NOXA1, EFNB1, NCF4, TRPA1, EFNB2, PTPRN, CD37, CD40LG, ROR1, RYR1, ROR2, CLEC5A, HLA-DRA, PALM, HLA-DRB1, KEL, MMD, CD72, MUSK, PTH2R, KCNK2, ABCG1, BTLA, NOTCH2, EPHA4, KCNJ4, NTRK1, CHRND, IL5RA, TM7SF2, KCNH1, MCHR1, GYPC, TRPV2, GJA4, EDNRA, RDH8, SLC22A6, KCNG3, KCNG1, ICAM…	0.00254937	0.0123182		GOTERM_CC_FAT	GO:0044421~extracellular region part	ASPN, UTS2, HFE2, FGF17, TGFB3, DLK1, CXCL11, MMP2, TNFSF18, CHAD, CXCL10, DSPP, CD44, HTRA1, IFNG, TGFBI, COL12A1, PDGFC, LOX, SPON2, APOM, IL1A, EBI3, MATN2, NODAL, SEMG2, IL25, MFGE8, SSPO, ADAMTS7, ADAMTS6, SERPINF1, F5, DEFA5, F2, EFNA5, LAMC1, KGFLP1, ADAMTS2, ADAMTS5, ADAMTS4, NGF, COL28A1, VIT, TIMP1, ANGPTL6, LGALS3BP, FGB, FGL1, OLFM1, SDF2, CCDC80, CHI3L1, LGALS8, MSTN, TNFSF10, LAMA3,…	1.74281e-05	9.61075e-05		GOTERM_BP_FAT	GO:0006952~defense response	ALS2, A2M, KLRC3, AIF1, TIRAP, SGMS1, ANKRD1, IL15, TLR6, C1QC, TLR7, IL10, TGFB1, CD48, APOA2, LILRA1, IL1B, CSF3R, CFI, TPSB2, SPN, RAB27A, CIITA, NCF1, IL27, GNLY, DCDC2, HLA-C, HLA-B, SP140, TRAT1, HLA-G, C1QA, CCR9, C1QB, CCR7, UNC13D, CCR6, CCR5, DEFA6, CD40LG, CCR3, F3, DEFA5, F2, CCR2, MNDA, TPST1, ITGAL, CCL2, FGR, UMOD, DEFB126, ITGB2, IL32, PYDC1, CCL5, CCL4, AHSG, PLAA, TUBB, CNR2, SF…	2.2894e-07	2.03921e-07		GOTERM_BP_FAT	GO:0022610~biological adhesion	MPZL3, LMO7, VTN, VCL, AZGP1, ROBO1, CTGF, IZUMO1, SYK, PCDHGA12, RET, PTPRM, PDPN, CDHR2, MGP, MFGE8, PTPRT, ACTN3, CERCAM, HES1, NCAM2, CD34, CD40LG, CD33, LSAMP, LAMC1, CXADRP2, ITGA2B, DCBLD2, ITGAL, PLXNC1, OLFM4, NINJ1, ITGB3, CX3CL1, CCL5, PCDHAC2, PCDHAC1, ALCAM, LAMB2, TRO, ITGB7, RPSAP58, EMB, ENTPD1, PCDHA13, LPP, ITGA1, SLAMF7, RPSAP9, ECM2, TINAG, PCDH18, MUC4, EMILIN1, LGALS7B, LAMA…	0.000302712	0.000273932		GOTERM_BP_FAT	GO:0022610~biological adhesion
GOTERM_CC_FAT	GO:0044421~extracellular region part	CTHRC1, NOG, IL9R, LTBP2, GDF7, EDN2, PGC, GDF6, GDF5, EDN1, FSTL3, POSTN, HMCN1, CD44, APOE, IFNG, APOH, COL12A1, GDF9, APOM, VNN3, WNT10B, NODAL, VASH1, C1QA, ADAMTS6, C1QB, VEGFC, COLQ, F2, VEGFA, KGFLP2, ADAMTS3, ADAMTS2, GC, CD70, AHSG, ACE, IMPG1, PLAT, BMP3, BMP1, LGALS1, CHI3L2, EMILIN2, LAMA1, LAMA3, LAMA5, SFRP4, ENG, BMP6, FGF5, MSR1, PRH1, INS-IGF2, FAM3B, LY86, MMP25, FLT3LG, MMP24, …	1.39856e-17	3.60929e-17		GOTERM_CC_FAT	GO:0031226~intrinsic to plasma membrane	LPAR3, AQP1, CD48, ATP2B4, GRIN2B, S1PR4, MUC12, CLCA1, CD3E, NCF1, MDGA1, NCF4, CD40, SSPN, SSTR5, CCR7, CD37, CD40LG, CCR3, CD33, HTR7, CCR2, BACE1, HLA-DPA1, KLRC1, CLCN1, DCBLD2, ITGBL1, EPHB6, SLC29A2, CD69, KLRF1, SLC31A2, PTH2R, NCKAP1L, GAS1, CD63, ABCG1, KDR, BTLA, NOTCH2, KCNJ4, EPHA4, EPHA7, KCNJ6, EPHA8, NTRK1, NLGN4X, CHRNB4, CHRNB1, IL5RA, CD200, KCNJ15, ACVRL1, GYPE, SLC20A2, PCDHA…	1.27737e-05	9.55676e-05		GOTERM_CC_FAT	GO:0005887~integral to plasma membrane	IL9R, SCN3A, CD52, GRIN3A, CD48, S1PR3, CCR10, CHRNA4, CHRNA1, PTPRJ, CD3G, PTPRM, PTPRF, CD3E, NCF4, SCN2A, GRIN2A, PTPRS, HLA-DQA2, HLA-DQA1, SSTR5, CD37, CCR6, CCR5, CCR4, TMPRSS11D, CD33, BACE1, PDGFRA, HLA-DPA1, CD226, HS3ST3B1, HLA-DRA, IL1R1, HLA-DRB1, ENPP2, FCER2, PTH1R, ITGA10, BDKRB2, EPHB3, KCNMB2, ITGBL1, HCRTR2, MUSK, SLC31A2, PTH2R, PHB, NCKAP1L, KCNK2, GUCY2D, KDR, EPHA3, NOTCH3, …	2.7239e-05	0.000134102		GOTERM_BP_FAT	GO:0006811~ion transport	SLC9A9, KCNH1, STEAP3, ATP6V0E1, SLC5A4, CACHD1, KCNAB2, GLRA2, GRIK5, KCNIP1, MARCO, KCNU1, SLN, SLC24A3, SLC25A1, SLC4A1, KCNQ2, XCR1, CHRNA3, KCNG2, GABRG1, SLC12A6, KCNMA1, SLC12A7, SLC12A8, SVOP, PTGER3, TRPM8, SLCO4A1, CNGA2, TRPM1, ATP6V1C2, BSPRY, CLIC3, PSEN1, RYR2, SRI, SLC38A4, SCN1A, CHKB, CACNB1, CLCNKB, CCL8, FKBP1A, KIAA1919, FXYD5, FXYD6, FXYD7, PKD1L3, ANXA6, P2RY6, CYP27B1, P2RY…	0.0153572	0.00862715		GOTERM_CC_FAT	GO:0031226~intrinsic to plasma membrane	ADCY3, KLRC2, ADCY7, CD52, LPAR2, AQP6, CD47, APP, CD44, LTB4R, CLEC4A, ADAM8, SLC12A6, F10, PTPRM, CD3G, NCF2, SCN2B, PDPN, NOXA1, EFNB1, NCF4, TRPA1, EFNB2, PTPRN, CD37, CD40LG, ROR1, RYR1, ROR2, CLEC5A, HLA-DRA, PALM, HLA-DRB1, KEL, MMD, CD72, MUSK, PTH2R, KCNK2, ABCG1, BTLA, NOTCH2, EPHA4, KCNJ4, NTRK1, CHRND, IL5RA, TM7SF2, KCNH1, MCHR1, GYPC, TRPV2, GJA4, EDNRA, RDH8, SLC22A6, KCNG3, KCNG1,…	0.00177361	0.0128498		GOTERM_CC_FAT	GO:0031012~extracellular matrix	ASPN, MMP27, GPLD1, TGFB3, MMP2, CHAD, DSPP, CD44, GPC6, SERAC1, TGFBI, COL12A1, LOX, SPON2, MATN2, ZP4, ANXA2P1, ADAMTS7, ADAMTS6, BGN, WNT11, LAMC1, ADAMTS2, ADAMTS5, CHL1, ADAMTS4, ADAMTS19, CD248, COL28A1, VIT, TIMP1, APLP1, SMOC2, LGALS3BP, SMOC1, COMP, COL6A3, COL6A2, COL6A1, COL8A2, PRSS12, FLRT2, COL4A1, COL15A1, HSPG2, CHI3L1, CCDC80, PAPLN, NID1, NID2, LAMA3, FBLN2, KAZALD1, FBLN7	0.00126147	0.0104405		GOTERM_CC_FAT	GO:0031226~intrinsic to plasma membrane	ADCY7, OSMR, EFNA3, LHCGR, LPAR4, LPAR3, CD52, CD48, ATP2B1, GRIN2D, KCNK6, KCNK5, GRID2, CHRNA1, MUC12, SLC12A6, CD3G, CLCA1, CD3E, NCF1, MDGA1, PTPRH, NCF4, SCN2A, PTPRS, MYH9, PTPRN, HLA-DQA2, HLA-DQA1, CRHR1, CCR9, SSTR5, NPC1, CCR7, CCR6, CCR5, CD40LG, CCR3, F3, CCR2, HTR6, PDGFRB, CD226, SCN1A, HLA-DRB1, ENPP3, FCER2, ITGA11, KCNMB2, EPHB2, HCRTR2, SLC29A1, PHB, KCNK2, NOTCH2, BFAR, KCNJ6, …	1.95981e-07	4.70917e-07		GOTERM_BP_FAT	GO:0009611~response to wounding	F2RL3, A2M, NOG, ADORA3, AIF1, TLR1, TGFB3, TLR4, TLR7, C1QC, TGFB1, S1PR3, GP6, DYSF, GRIN2C, CTGF, CFH, CFI, TFPI2, PDPN, FUT10, SERPING1, GRHL3, F7, C1QA, C1QB, CCR7, CD40LG, KIAA1715, CCR2, NFE2L1, KGFLP1, PLA2G2D, TPST1, DCBLD2, ITGAL, SERPINA10, ADORA2A, MST1, NINJ1, ITGB3, ELK3, CCL5, FGG, LAMB2, FGA, CNR2, SCN9A, ENTPD1, ENTPD2, TLR10, IL23R, EFEMP2, TGFBR2, AGER, EPHA3, NOTCH2, APOL3, P2…	0.000689804	0.000936509		GOTERM_BP_FAT	GO:0009611~response to wounding
GOTERM_CC_FAT	GO:0005576~extracellular region	CTHRC1, IL9R, LTBP2, MASP2, PGC, FSTL3, FSTL4, B2M, FAM150A, HMCN1, SERPINE1, VNN3, WNT10B, NODAL, OLFML2B, COLEC10, PDCD1LG2, PLAUR, ADAMTS6, CD163L1, F2, ADAMTS3, WFDC5, ADAMTS2, GC, TNFRSF6B, FAM19A5, C1ORF56, VWA5B1, IMPG1, PIP, PLTP, VWA3A, LY6G5C, EMILIN2, APOL3, GNGT2, APOL4, FGF5, MSR1, FAM3D, FAM3B, MMP25, MMP24, SERPINA9, CFHR3, SERPINA7, SERPINA6, IL4R, SERPINA4, ZNF492, CETP, FGF1, AN…	1.27167e-16	6.56363e-16		GOTERM_BP_FAT	GO:0006955~immune response	CADM1, IL16, VTCN1, IL19, TNFSF15, TNFSF14, TLR3, TLR4, TLR9, APOA4, CFP, LILRA2, CLEC4E, S1PR4, LILRA4, MS4A1, CFH, VNN1, CLEC4D, SPN, CIITA, CRISP3, CRTAM, POU2AF1, C4A, NCF1, NCF4, TNFRSF17, SERPING1, TNFRSF14, GEM, C1QA, CCR7, CD40LG, LYST, CCR2, MNX1, HLA-DPA1, GBP4, VSIG4, GBP2, ITGAL, CCL2, CYSLTR2, ACP5, CX3CL1, CCL5, PF4V1, IL17A, CNR2, ZAP70, SFTPD, HLA-DPB1, HLA-DOA, ST6GAL1, TLR10, TN…	0.00393568	0.00179486		GOTERM_CC_FAT	GO:0031226~intrinsic to plasma membrane	IL9R, SCN3A, CD52, GRIN3A, CD48, S1PR3, CCR10, CHRNA4, RAB26, CHRNA1, PTPRJ, CD3G, PTPRM, PTPRF, CD3E, NCF4, SCN2A, GRIN2A, PTPRS, HLA-DQA2, HLA-DQA1, SSTR5, CD37, CCR6, CCR5, CCR4, TMPRSS11D, CD33, F3, BACE1, PDGFRA, HLA-DPA1, CD226, HS3ST3B1, HLA-DRA, IL1R1, HLA-DRB1, ENPP2, FCER2, PTH1R, ITGA10, BDKRB2, EPHB3, KCNMB2, ITGBL1, HCRTR2, MUSK, SLC31A2, PTH2R, PHB, NCKAP1L, KCNK2, GUCY2D, KDR, EPHA…	1.86987e-05	0.000138084		GOTERM_CC_FAT	GO:0005887~integral to plasma membrane	ADCY3, SGMS2, AQP8, LPAR4, LPAR3, LPAR2, VIPR2, NRCAM, MARCO, SLC4A1, CHRNA3, MUC12, SLC12A6, TYRO3, SLC12A7, GJD3, BST2, NOXA1, HLA-A, PTPRU, HLA-DQA1, CRHR1, CCR8, CRHR2, VSIG2, PODXL2, CD40LG, RHCE, CCR2, ROR1, HLA-DPA1, CD226, DCBLD2, SCN1A, ADORA2A, KEL, FCER2, DAG1, CD70, P2RY6, SYPL1, P2RY4, ITGAV, SCN9A, PCDHA11, GPR20, MRC1, TRPC1, SLC6A11, IL1RL2, TNFRSF13B, GABRA5, RHD, GUCY2D, EPHA3, …	0.00106059	0.00913676		GOTERM_CC_FAT	GO:0005576~extracellular region	SCPEP1, PVR, EDN3, CGA, RARRES2, LTBP3, C9ORF47, FST, FSTL3, POSTN, B2M, C17ORF99, APP, ISG15, CD44, SERPINE2, HTRA1, IFNG, COL12A1, HTRA3, QRFP, COL10A1, CRISP3, WNT10A, CELA3B, F10, DDRGK1, ADAMTS20, CRISP2, MATN1, VEGFB, VEGFC, F5, CD40LG, VEGFA, ADAMTS3, CHGB, PLA2G2D, KGFLP1, ADAMTS5, ADAMTS4, FAM172A, ENPP6, GAST, FAM19A4, LIF, C1ORF54, PVRL4, LGALS3BP, LAMB3, VWA5B1, INS, OLFM3, TECTB, LAM…	0.00135181	0.0130557		GOTERM_CC_FAT	GO:0005578~proteinaceous extracellular matrix	ASPN, MMP27, GPLD1, MMP2, CHAD, DSPP, GPC6, TGFBI, COL12A1, LOX, SPON2, MATN2, ZP4, ANXA2P1, ADAMTS7, ADAMTS6, BGN, WNT11, LAMC1, ADAMTS2, CHL1, ADAMTS5, ADAMTS4, ADAMTS19, CD248, COL28A1, VIT, TIMP1, APLP1, SMOC2, LGALS3BP, COMP, SMOC1, COL6A3, COL6A2, COL6A1, COL8A2, FLRT2, COL4A1, CHI3L1, CCDC80, COL15A1, HSPG2, PAPLN, NID1, NID2, LAMA3, FBLN2, KAZALD1, FBLN7	0.00226932	0.0250535		GOTERM_CC_FAT	GO:0005887~integral to plasma membrane	ADCY7, OSMR, EFNA3, LHCGR, LPAR4, LPAR3, CD52, CD48, ATP2B1, GRIN2D, KCNK6, KCNK5, GRID2, CHRNA1, MUC12, SLC12A6, CD3G, CLCA1, CD3E, NCF1, PTPRH, NCF4, SCN2A, PTPRS, MYH9, PTPRN, HLA-DQA2, HLA-DQA1, CRHR1, CCR9, SSTR5, NPC1, CCR7, CCR6, CCR5, CD40LG, CCR3, CCR2, HTR6, PDGFRB, CD226, SCN1A, HLA-DRB1, ENPP3, FCER2, ITGA11, KCNMB2, EPHB2, HCRTR2, SLC29A1, PHB, KCNK2, NOTCH2, BFAR, KCNJ6, CD58, CHRNB…	2.22317e-07	1.0684e-06		GOTERM_CC_FAT	GO:0044459~plasma membrane part	KLRC2, AIF1, ITSN1, AMOTL2, GRIN2B, GRIN2C, FAS, SYK, AUP1, PTPRM, PDPN, NCF1, NOXA1, NCF4, CDHR2, HLA-DQA1, SSTR2, BACE1, RYR1, HLA-DPA1, DCBLD2, ORAI1, IL1R1, KCNJ3, ALCAM, ZAP70, OBSL1, HLA-DPB1, HLA-DOA, HLA-DOB, TGFBR2, CD300C, CAMK2N1, KCNJ8, AVPR1A, GK, CD200, LIMA1, TRPV1, SLC23A2, CEACAM8, SLC22A3, CEACAM4, DPP4, KCNG1, LAG3, CMKLR1, CACNG4, FMN1, MAST1, EREG, GNB5, PCDHB15, GPR68, IL7R,…	0.000449165	0.00113197		GOTERM_CC_FAT	GO:0044459~plasma membrane part
GOTERM_BP_FAT	GO:0006952~defense response	KLRC4, KLRC2, ADORA3, KLRC3, S100A8, MASP2, AIF1, TLR1, TLR2, IL15, TLR6, TLR7, C1QC, TGFB1, IL10, TLR8, NLRC4, APOA2, LILRA1, CD44, LILRA3, CD46, PGLYRP2, IFNG, IL1B, CSF3R, VNN1, APOM, CIITA, NCF2, PDPN, NCF1, IL27, GNLY, FOXN1, DCDC2, CCL4L1, HLA-B, CD40, MECOM, SP140, C1QA, C1QB, LILRB2, HIF1A, CCR5, CCR4, LILRB3, CCR2, F2, MNDA, PLA2G2D, KIR3DL2, KIR2DL4, HLA-DRA, TNFAIP8L2, C3AR1, CCL3, IFI…	3.31828e-15	4.33397e-15		GOTERM_BP_FAT	GO:0045321~leukocyte activation	CD8A, CD8B, PREX1, EDN1, TLR3, TNFSF14, PTPN22, TLR4, TPD52, CTNNB1, CD48, NLRC3, CD93, CXCR5, CXCR4, MS4A1, SPN, RHOH, GAPT, EGR1, CRTAM, CD3E, TP53, CD40, WAS, ZNF3, LAX1, CD40LG, AICDA, TSHR, NHEJ1, LCP1, ITGAL, GPR183, CSF1, KLRK1, CX3CL1, IL7R, DOCK2, BCL11A, ZAP70, CD2, KLF6, PTPRC, CRIP3, IKZF1, FLT3, THEMIS, CEBPG, MYO1F, SLAMF7, ITGA4, SLAMF1, GIMAP1, FYN, NTRK1, PLCG2, CD79A, IRF4, HDAC9	0.0040927	0.00373321		GOTERM_BP_FAT	GO:0001775~cell activation	PLCZ1, CD8A, INS-IGF2, CD8B, PREX1, STAT5A, EDN2, TLR1, EDN1, TNFSF14, HLA-DMA, TLR7, CTNNB1, CD48, SHB, NLRC3, CD93, SAA1, MS4A1, CHRNA4, PATZ1, FAS, DPP4, SPN, CD3G, CD3D, CD3E, TP53, WAS, UNC13D, CCND3, NCK1, F2, PDGFRA, TSHR, LCP1, GPR183, ITGAL, ADAMTS13, CSF1, KLRK1, FKBP1B, CD74, VCAM1, CD9, FGG, DOCK2, FGA, FGB, BCL11A, CD2, KRT2, GP1BA, CD4, ENTPD2, PTPRC, CRIP3, PLEK, IKZF1, IL7, FLT3, …	0.000504644	0.000443663		GOTERM_BP_FAT	GO:0007267~cell-cell signaling	FGF5, S100A9, GDF5, GRIK5, LPAR3, PDX1, VGF, GDNF, VIPR2, KCNIP1, LNPEP, DFNB31, WISP2, BDNF, WNT3, ISG15, DLG4, IL1B, SHC3, WNT6, KCNQ2, CHRNA3, SYK, KCNMA1, PRKCA, GABRG1, GPR176, BST2, KIF5A, PCDHB6, FGF21, GRM1, PCLO, PSEN1, EREG, SH3KBP1, GHRL, CPLX3, WNT16, CXCL5, GRAP, ADORA2A, NDP, CCL8, PCDHB13, CD70, GJC2, CCL7, IL17B, SYPL1, HRH3, DMD, NKX2-1, APBA2, NOVA1, GLRB, GABRA5, TNFSF9, SLC17A…	0.0121108	0.0135842														GOTERM_CC_FAT	GO:0005615~extracellular space	UTS2, A2M, PGC, LHCGR, FSTL3, MMP7, TNFSF14, VTN, FSTL1, IL15, IL10, TGFB1, SHH, APOA2, SERPINE2, APOA5, IL1B, CFI, GNL1, SPN, VNN3, CLCA1, IL27, GNLY, CTRB2, MGP, FIBCD1, C1QA, PTHLH, C1QB, DEFA6, CD40LG, F3, SCGB1D2, DEFA5, F2, COL1A2, LAMC2, KGFLP2, TNFAIP2, ADAMTS4, IBSP, MFNG, CCL2, MSMB, IL32, CCL5, IL34, CCL4, ADA, AHSG, FGB, APOC3, SFTPD, OLFM1, BMP3, IL1F10, MSTN, CHI3L2, PCDH15, CD5L, N…	5.63937e-07	4.0652e-06		GOTERM_CC_FAT	GO:0005887~integral to plasma membrane	KLRC2, ADORA3, CD52, AQP6, AQP1, SLC35A1, CD48, S1PR3, GRIN2B, GRIN2C, S1PR4, CHRNA3, PTPRM, CD3E, PDPN, NCF1, NOXA1, NCF4, HLA-DQA1, CRHR2, CCR7, CD37, SSTR2, CD40LG, RHCE, CD33, CCR2, BACE1, RYR1, HLA-DPA1, HS3ST3B1, ITGA2B, DCBLD2, ORAI1, KCNMB4, IL1R1, KCNJ3, CD69, TYROBP, TRPC4, TGFBR2, NCKAP1L, CD300C, AGER, ABCG1, EPHA3, BTLA, NOTCH2, KCNJ8, AVPR1A, CHRNB1, CD200, PCDHA6, GYPE, ACVRL1, PCD…	0.00114724	0.0057844		GOTERM_CC_FAT	GO:0005887~integral to plasma membrane
GOTERM_BP_FAT	GO:0006954~inflammatory response	ADORA3, S100A8, MASP2, AIF1, TLR1, TLR2, IL15, TLR6, C1QC, TLR7, TLR8, TGFB1, IL10, NLRC4, APOA2, CD44, CD46, VNN1, IL1B, CIITA, PDPN, IL27, CCL4L1, CD40, MECOM, C1QA, C1QB, HIF1A, CCR5, CCR4, F2, CCR2, PLA2G2D, C3AR1, CCL3, ADORA2A, CCL8, AFAP1L2, ITGB2, CCL5, CCL4, CCL7, AHSG, FN1, CFB, APOL3, CXCL13, CLEC7A, BMP6, NDST1, INS-IGF2, LY86, PRDX2, MMP25, SAA2, SAA1, CCL3L1, HMOX1, CCL3L3, TICAM2, …	3.69846e-14	6.4407e-14		GOTERM_CC_FAT	GO:0044421~extracellular region part	A2M, NOG, LTBP1, LTBP2, IL16, GDF6, WNT3A, CRHBP, FGF17, IL19, EDN1, TNFSF15, TNFSF14, FSTL1, MMP2, APOA4, NOV, CFP, APOB, APOA2, APOA1, HMCN1, GRIN2B, CFH, PDGFC, TFPI2, SPN, MATN2, CRISP3, CLCA1, C4A, SEMG1, NODAL, SEMG2, CECR1, SERPING1, TCN2, SSPO, C1QA, VEGFC, ADAMTS9, THBD, SERPINF1, CD40LG, PLA2G2A, STC1, ADAMTS5, ADAMTS4, C3P1, RBP4, MFNG, CCL2, AMTN, RBP3, ELN, CYTL1, CX3CL1, CCL5, GREM1…	0.000456276	0.00455248		GOTERM_BP_FAT	GO:0042110~T cell activation	ITGAL, CD8A, CD8B, INS-IGF2, STAT5A, TNFSF14, FKBP1B, HLA-DMA, CD74, CTNNB1, CD48, DOCK2, NLRC3, BCL11A, CD2, PATZ1, CD4, FAS, SPN, DPP4, PTPRC, CD3G, CD3D, IKZF1, CRIP3, IL7, CD3E, THEMIS, FLT3, TP53, IGF2, VAV1, WAS, GIMAP1, P2RX7, CCND3, JMJD6, NCK1, IRF4, LCP1	0.00145134	0.00191484		GOTERM_BP_FAT	GO:0055074~calcium ion homeostasis	CALCR, LPAR3, LPAR2, FKBP1A, CCL7, TGFB1, CALCB, BAK1, CYP27B1, P2RY4, HRH3, SAA1, SLC24A3, IL1B, XCR1, PRKCA, TRPC1, SLC8A1, PTGER3, TRPM8, ELANE, PROK2, CCR8, CCL13, PLCE1, CCL14, PSEN1, PYGM, CCR2, GHRL, RYR2, CACNA1C	0.00985938	0.0165693														GOTERM_BP_FAT	GO:0006954~inflammatory response	A2M, ELF3, AIF1, TOLLIP, TACR1, TIRAP, SGMS1, IL15, TLR6, C1QC, TLR7, TGFB1, IL10, APOA2, SAA2, SAA1, CXCR4, CCL3L1, AOAH, IL1B, SERPINA1, CFI, XCR1, CIITA, KNG1, IL18RAP, APCS, IL27, IRGM, LYZ, SAA4, NLRP3, NCR3, C1QA, PROK2, C1QB, CCR7, KLRG1, UNC13D, CCR5, CD40LG, CCR3, F3, F2, CCR2, TPST1, TF, ITGAL, CCL2, C9, TNF, CXCL3, CXCL2, ITGB2, C1R, CCL5, CCL4, AHSG, AZU1, PLAA, TNFRSF1B, CCL23, CCL20…	8.00377e-06	1.06937e-05		GOTERM_CC_FAT	GO:0031226~intrinsic to plasma membrane	KLRC2, ADORA3, CD52, AQP6, AQP1, SLC35A1, CD48, S1PR3, GRIN2B, GRIN2C, S1PR4, RAB26, CHRNA3, PTPRM, CD3E, PDPN, NCF1, NCF4, NOXA1, HLA-DQA1, CRHR2, CCR7, CD37, SSTR2, CD40LG, RHCE, CD33, CCR2, BACE1, RYR1, EFNA5, HLA-DPA1, HS3ST3B1, ITGA2B, DCBLD2, ORAI1, KCNMB4, IL1R1, KCNJ3, CD69, TYROBP, TRPC4, TGFBR2, NCKAP1L, CD300C, AGER, ABCG1, EPHA3, BTLA, NOTCH2, KCNJ8, AVPR1A, CHRNB1, CD200, PCDHA6, GYP…	0.000833938	0.00630606		GOTERM_CC_FAT	GO:0031226~intrinsic to plasma membrane
GOTERM_CC_FAT	GO:0005615~extracellular space	NOG, IL9R, PDGFA, GDF7, GDF6, IL18, EDN2, FGF17, PGC, GDF5, EDN1, FSTL3, TNFSF14, VTN, FGF12, IL15, MMP3, TGFB1, IL10, TTR, APOA2, APOE, IFNG, TGFBI, APOH, IL15RA, IL1B, GDF9, LOX, APOM, EBI3, VNN3, SEMG1, IL27, GNLY, NODAL, SEMG2, CECR1, CCL4L1, IL24, VASH1, PTHLH, C1QA, C1QB, VEGFC, THBD, COLQ, VEGFA, F2, COL1A2, KGFLP2, GC, CCL3, MSMB, CCL8, CD70, IL32, CCL5, GREM1, CCL4, CCL7, AHSG, ANGPTL6, …	1.26121e-13	9.76996e-13		GOTERM_MF_FAT	GO:0005529~sugar binding	REG4, LGALS9B, BCAN, L1CAM, ASGR1, CLEC17A, CD93, CLEC4E, CLEC4G, CLEC4D, KLRD1, KLRB1, ATRNL1, LGALS12, FBP1, CLEC1A, SIGLEC1, KLRG2, CD33, SIGLEC8, GALNT8, GALNT9, KLRC1, SORD, TALDO1, CD248, ITLN2, KLRK1, REG1A, CD69, NPTX2, FCN1, CLEC9A, KRT1, SFTPD, CD22, KLRF1, GALNT13, MRC1, SELP, CLEC2L, SELL, MRC2, LGALS7, FUCA1, LGALS7B, GCK, FREM1, ZG16, CD209, GFPT2, CLEC14A	0.00480058	0.00564911		GOTERM_MF_FAT	GO:0030246~carbohydrate binding	LGALS9C, LGALS9B, SUSD2, BCAN, ASGR2, RSPO4, NOD2, CD93, CLEC4G, CLEC4C, PFKL, PRG2, COLEC10, FBP1, PFKP, CHODL, COLEC12, NLRP3, CLC, MAN2A1, PODXL2, KLRG1, CLECL1, KLRG2, SIGLEC6, SIGLEC8, CD33, SUSD5, GALNT8, NCAN, GALNT9, PLA2G5, ALDOA, FGFR1, ENPP1, ENPP2, FCER2, ITLN2, ALDOB, KLRK1, CCL8, DCN, PKD1L2, GALM, CSAD, COMP, CLEC2A, CLEC9A, FCN1, KRT1, PAFAH1B1, HRG, PRPS1L1, THBS1, SELPLG, GALNT1…	0.0116981	0.014223		GOTERM_BP_FAT	GO:0006874~cellular calcium ion homeostasis	CALCR, LPAR3, LPAR2, FKBP1A, CCL7, TGFB1, BAK1, CALCB, P2RY4, HRH3, SAA1, SLC24A3, IL1B, XCR1, PRKCA, TRPC1, SLC8A1, PTGER3, TRPM8, ELANE, PROK2, CCR8, CCL13, PLCE1, CCL14, PSEN1, PYGM, CCR2, GHRL, RYR2, CACNA1C	0.0115339	0.0258651														GOTERM_BP_FAT	GO:0009611~response to wounding	A2M, AIF1, F13A1, F2RL1, TIRAP, SGMS1, IL15, TLR6, C1QC, TLR7, IL10, TGFB1, SHH, FNTB, APOA2, HMCN1, APOA5, IL1B, CFI, RAB27A, CIITA, INA, CYP1A1, PIK3CB, IL27, PLAUR, C1QA, C1QB, CCR7, UNC13D, CCR5, CD40LG, CCR3, F3, F2, CCR2, KGFLP2, TPST1, ITGAL, ACHE, CCL2, TXN2, ERBB2, ITGB2, CCL5, CCL4, AHSG, PLAA, FGB, CNR2, CFB, MSTN, NOTCH2, ENG, ELF3, TOLLIP, TACR1, SLC1A2, SAA2, SAA1, CXCR4, CCL3L1, AO…	3.74414e-05	6.67007e-05		GOTERM_CC_FAT	GO:0044421~extracellular region part	A2M, NOG, LTBP1, KERA, PGC, GDF5, TGFB3, VTN, MMP2, TGFB1, MMRN2, NOV, WNT1, DSPP, WNT3, GRIN2B, SERPINE2, IFNE, HTRA1, CTGF, TDGF1, TPT1, CFH, GDF9, CFI, TFPI2, EBI3, SPN, APOO, CRISP3, ADAMTS20, CRISP2, CST3, CECR1, MGP, MFGE8, SERPING1, C1QA, C1QB, VEGFC, SERPINF1, CD40LG, NAV2, EFNA5, LAMC1, KGFLP1, ALDOA, TWSG1, MFNG, OLFM4, RBP3, HSD17B12, ADAMTSL5, ELN, CX3CL1, CCL5, GREM1, TIMP2, FGG, LAM…	0.00241075	0.0243231		GOTERM_CC_FAT	GO:0044421~extracellular region part
GOTERM_CC_FAT	GO:0044459~plasma membrane part	KLRC2, IL9R, OSMR, AIF1, SLC9A3, B2M, DIRAS2, GNG4, KLRD1, HTR1F, PTPRJ, GBP5, NCF2, PDPN, NCF1, NCF4, NOXA1, SCN2A, BSN, HLA-DQA2, PTPRO, HLA-DQA1, THY1, SSTR5, NPC1, SSTR2, RYR1, HLA-DPA1, UNC13C, KLRC1, HLA-DRA, DCBLD2, HLA-DRB1, ERBB4, RUNDC3A, ATP12A, LOC647859, DUSP15, ZAP70, HLA-DRB5, HLA-DPB1, HLA-DOA, HLA-DOB, PCDH12, CD300C, UPK3A, CAMK2N1, GUCY2D, KCNJ5, GNGT2, SYNE2, RGS6, MSR1, GRIP1…	1.10356e-13	1.14353e-12		GOTERM_BP_FAT	GO:0046649~lymphocyte activation	CD8A, CD8B, TNFSF14, PTPN22, TPD52, CTNNB1, CD48, NLRC3, CXCR5, CXCR4, MS4A1, SPN, RHOH, GAPT, EGR1, CRTAM, CD3E, TP53, CD40, WAS, CD40LG, LAX1, AICDA, NHEJ1, TSHR, LCP1, GPR183, ITGAL, KLRK1, IL7R, DOCK2, BCL11A, CD2, ZAP70, KLF6, PTPRC, IKZF1, CRIP3, THEMIS, FLT3, CEBPG, ITGA4, SLAMF7, SLAMF1, GIMAP1, FYN, NTRK1, PLCG2, IRF4, CD79A, HDAC9	0.00653857	0.00895711		GOTERM_BP_FAT	GO:0009611~response to wounding	A2M, NOG, MASP1, S100A8, AIF1, TLR1, IL13, TLR7, SHH, TGFB2, TLR9, S1PR3, GP5, DYSF, HMCN1, MS4A2, CIITA, C4A, FUT10, GRIN2A, SERPING1, F7, UNC13D, THBD, CCR5, F5, CCR4, SERPINF2, F3, F2, PDGFRA, DSP, VSIG4, ITGAL, SERPINA10, MST1, CCL8, ITGB3, BDKRB2, ELK3, TIMP3, AHSG, PLAA, IL17A, FGG, FGA, FGB, SCN9A, ENTPD2, TLR10, IL23R, CFB, EFEMP2, EPHA3, NOTCH3, APOL3, P2RX7, PLA2G4C, SYT17, BMP6, NRP1, …	0.0127074	0.0224787		GOTERM_BP_FAT	GO:0055065~metal ion homeostasis	CALCR, LPAR3, LPAR2, FKBP1A, CCL7, TGFB1, CALCB, BAK1, CYP27B1, P2RY4, HRH3, SAA1, SLC24A3, IL1B, XCR1, PRKCA, KCNMA1, TRPC1, SLC8A1, PTGER3, TRPM8, ELANE, PROK2, CCR8, CCL13, PLCE1, CCL14, PSEN1, PYGM, CCR2, GHRL, RYR2, CACNA1C	0.013481	0.0378245														GOTERM_BP_FAT	GO:0001775~cell activation	MICB, SLURP1, CD8A, TOLLIP, CD8B, PREX1, TNFSF14, PTPN22, IL15, SKAP2, TLR6, HLA-DMA, TLR7, IL10, TGFB1, CD48, CXCR5, CD93, SAA2, SAA1, CXCR4, MS4A1, DPP4, SPN, RAB27A, GAPT, CRTAM, CD3G, ADAM10, CD3D, CD3E, PIK3CB, TP53, MYH9, WAS, UNC13D, WBP2NL, CD40LG, LAX1, F2, LCP2, GPR183, ITGAL, TNF, COL3A1, KLRK1, IL7R, ITGAM, ADA, AZU1, VCAM1, DOCK2, FGB, CD2, CD4, CD7, PTPRC, IL6, GIMAP5, TNFSF4, IL7, …	4.31229e-05	9.60279e-05		GOTERM_BP_FAT	GO:0001775~cell activation	CD8A, PREX1, TLR1, TLR4, TPD52, TLR7, TGFB1, CD48, NLRC3, GP6, CXCR5, MS4A1, FAS, DPP4, SPN, RHOH, SYK, GAPT, CD3D, CD3E, STXBP3, WAS, LAX1, CD40LG, AICDA, TSHR, NHEJ1, LCP1, ITGAL, ADORA2A, CSF1, RAG1, KLRK1, PF4, CX3CL1, IL7R, FGG, DOCK2, FGA, ZAP70, CD2, CD4, GP1BA, ENTPD1, ENTPD2, PIK3R1, CD7, CD28, PTPRC, IL6, IKZF1, SWAP70, IL7, THEMIS, TGFBR2, MYO1F, SLAMF7, SLAMF1, CD1D, VWF, P2RX7, PRLR,…	0.0194517	0.03554		GOTERM_BP_FAT	GO:0001775~cell activation
GOTERM_BP_FAT	GO:0050865~regulation of cell activation	IL27RA, PDGFA, TBX21, IL18, TNFSF14, PRDX2, IL15, HLA-DMA, IL10, TGFB1, CD47, APOE, IL4R, HLX, HMOX1, IFNG, VNN1, IL1B, LBP, EBI3, LAG3, SIT1, CD3E, FOXJ1, PDPN, IL27, SLA2, CD40, NFAM1, PDCD1LG2, THY1, PRKCQ, CD83, CD38, SIRPG, CD86, TNFSF13B, PRAM1, NCK1, LCK, IL12B, TNFSF12-TNFSF13, ICOSLG, LST1, ADORA2A, KLRK1, IL7R, CD74, ZAP70, CD2, IL2RG, INPP5D, HLA-DOA, CD27, IL2RA, PLA2G10, PLEK, CTLA4,…	3.05675e-11	6.65357e-11		GOTERM_BP_FAT	GO:0009611~response to wounding	A2M, NOG, F2RL1, TLR3, TLR4, TLR9, CFP, APOA2, DYSF, HMCN1, CFH, VNN1, TFPI2, CIITA, CYP1A1, C4A, SERPING1, CD40, C1QA, CCR7, THBD, CD40LG, CCR3, CCR2, VSIG4, PLA2G2D, DCBLD2, ITGAL, CCL2, CYSLTR1, DRD5, ERBB2, CCL5, AHSG, IL17A, CNR2, ENTPD1, ENTPD2, KLF6, TLR10, BMP2, EFEMP2, NOTCH2, APOL3, ITGA5, HDAC9, BMP6, ACVRL1, ELF3, CXCR1, CASP6, SLC1A3, CXCR4, PAX7, TICAM2, ITIH4, SERPINA3, SOX15, MGLL…	0.00818424	0.0149606		GOTERM_BP_FAT	GO:0002694~regulation of leukocyte activation	LST1, STAT5A, KLRK1, IL13, TNFSF14, ZEB1, HLA-DMA, CD74, SHH, ZC3H8, VCAM1, CD2, MS4A2, CD4, FAS, HLA-DOA, THBS1, CD5, SPN, PTPRC, SIT1, PLA2G10, IKZF1, FOXJ1, IL7, CD3E, FLT3, TNFRSF13B, TNFRSF13C, TNFRSF14, BAD, SOD1, GIMAP1, BTLA, PRKCQ, CORO1A, BPI, UNC13D, NCK1, PRAM1, IRF4, VSIG4, CD226, SASH3	0.0139152	0.0307866		GOTERM_BP_FAT	GO:0006875~cellular metal ion homeostasis	CALCR, LPAR3, LPAR2, FKBP1A, CCL7, TGFB1, CALCB, BAK1, P2RY4, HRH3, SAA1, SLC24A3, IL1B, XCR1, PRKCA, KCNMA1, TRPC1, SLC8A1, PTGER3, TRPM8, ELANE, PROK2, CCR8, CCL13, PLCE1, CCL14, PSEN1, PYGM, CCR2, GHRL, RYR2, CACNA1C	0.0115722	0.0389246														GOTERM_CC_FAT	GO:0044459~plasma membrane part	CADM3, ADCY7, SYT4, SYT5, OSMR, AIF1, LHCGR, SYT3, UTRN, EFNA3, LPAR4, LPAR3, CD52, B2M, ZNRF2, ATP2B1, CD48, RAB28, GRIN2D, KCNK6, KCNK5, GRID2, CHRNA1, RAB27A, MUC12, SLC12A6, PLD2, GJD4, CLCA1, CD3G, CD3D, MYH1, CD3E, NCF1, NCF4, PTPRH, MDGA1, SCN2A, CDHR2, TANC1, PTPRS, BSN, MYH9, PTPRN, HLA-DQA2, HLA-DQA1, CCR9, CRHR1, SSTR5, NPC1, CCR7, CCR6, RAB18, CCR5, CGN, CD40LG, CCR3, F3, HTR6, CCR2, …	1.02561e-05	9.85763e-05
GOTERM_CC_FAT	GO:0005886~plasma membrane	FHIT, KLRC2, IL9R, VTCN1, AIF1, OSMR, SLC9A4, SLC9A3, STOML3, B2M, DIRAS2, FAP, OSCAR, SERPINE1, VNN1, GNG4, CDH26, KLRD1, HTR1F, VNN3, CDH23, PTPRJ, CRTAM, GBP5, NCF2, BRAF, NCF1, PDPN, NCF4, NOXA1, SCN2A, BSN, CDHR5, PTPRO, SIRPA, HLA-DQA2, HLA-DQA1, PDCD1LG2, PLAUR, THY1, SSTR5, NPC1, SSTR2, SIRPG, CD163L1, F2, RYR1, HLA-DPA1, UNC13C, KLRC1, HLA-DRA, DCBLD2, RALGPS1, GNAI2, ERBB4, HLA-DRB1, MA…	7.06279e-12	9.11382e-11		GOTERM_MF_FAT	GO:0030246~carbohydrate binding	REG4, LGALS9B, SUSD2, BCAN, FSTL1, L1CAM, GPCPD1, ASGR1, APOB, CLEC17A, CLEC4E, CD93, CLEC4G, CLEC4D, KLRD1, CYR61, FGF4, KLRB1, ATRNL1, FBP1, LGALS12, NLRP3, PCOLCE2, CLEC1A, SIGLEC1, KLRG2, SIGLEC8, CD33, GALNT8, GALNT9, KLRC1, PLA2G5, CCL2, SORD, TALDO1, CD248, ITLN2, ENDOU, KLRK1, PF4, PF4V1, REG1A, NPTX2, CD69, CLEC9A, FCN1, SFTPD, KRT1, PTN, CD22, HRG, KLRF1, PCSK6, GALNT13, THBS4, MRC1, PT…	0.00665974	0.0156876		GOTERM_CC_FAT	GO:0005886~plasma membrane	DLC1, IL9R, SCN3A, AIF1, RP2, PTGS1, GRIN3A, AMOTL1, CTNNB1, OR52L1, CCR10, GNG2, LOC653653, FAS, GNG3, VNN2, PTPRJ, PTPRM, PTPRF, ROCK2, NCF4, SCN2A, GRIN2A, PTPRS, BSN, GEM, F7, HLA-DQA2, HLA-DQA1, SSTR5, CD163L1, F5, TMPRSS11D, F3, BACE1, F2, HLA-DPA1, SLC30A10, PMP22, CD226, HLA-DRA, IL1R1, HLA-DRB1, PTH1R, LY6G6C, ADAP1, ALCAM, HCRTR2, MUSK, PEMT, OBSL1, HLA-DRB5, HLA-DPB1, HLA-DOA, SEC23IP,…	0.00253046	0.0249438																				GOTERM_CC_FAT	GO:0005576~extracellular region	CGA, A2M, UTS2, LYPD6, C9ORF47, PGC, LHCGR, FSTL3, FSTL1, C1QC, SHH, B2M, NOV, RTBDN, C17ORF99, HMCN1, SERPINE2, CFI, FAM150B, QRFP, TPSB2, VNN3, CLCA1, STC2, TMEM25, PLAUR, C1QA, VEGFB, C1QB, CD40LG, SCGB1D2, F3, F2, KGFLP2, LAMC2, LAMC1, SCGB2A2, ADAMTS4, WFDC3, IBSP, MFNG, AMTN, IGFBPL1, C6ORF120, ENPP3, ERBB2, FCER2, RBP3, ELN, PPT1, ESM1, FAM19A4, ADA, ADCYAP1, AHSG, LAMB4, VWA5B1, IMPG2, OL…	1.29955e-05	0.000156133
GOTERM_BP_FAT	GO:0051249~regulation of lymphocyte activation	IL27RA, TBX21, IL18, TNFSF14, PRDX2, IL15, HLA-DMA, TGFB1, IL10, CD47, IL4R, HLX, IFNG, VNN1, IL1B, EBI3, LAG3, SIT1, FOXJ1, CD3E, IL27, SLA2, CD40, NFAM1, PDCD1LG2, THY1, PRKCQ, CD83, CD38, CD86, SIRPG, TNFSF13B, NCK1, LCK, IL12B, TNFSF12-TNFSF13, ICOSLG, LST1, ADORA2A, KLRK1, IL7R, CD74, ZAP70, CD2, IL2RG, INPP5D, HLA-DOA, CD27, IL2RA, CTLA4, IDO1, BTLA, TIGIT, LAT, CORO1A, CD274, CHRNB2, SASH3	1.61355e-10	4.21485e-10		GOTERM_BP_FAT	GO:0006952~defense response	KLRC4, A2M, TLR3, TLR4, IL17RB, TLR9, APOA4, CFP, CD48, APOA2, LILRA2, GRIN2B, HIST1H2BI, CFH, VNN1, CSF3R, MX2, SPN, CIITA, CRISP3, C4A, NCF1, SERPING1, CD40, GAGE12D, C1QA, CCR7, CD40LG, CCR3, LYST, CCR2, PLA2G2A, VSIG4, PLA2G2D, ITGAL, CCL2, CYSLTR1, FGR, DRD4, DEFB126, CX3CL1, CCL5, PTPRCAP, AHSG, IL17A, CNR2, SFTPD, ITK, TLR10, BMP2, LY6G5B, MYO1F, SLAMF7, VDAC3, APOL3, HDAC9, BMP6, ELF3, BN…	0.00950595	0.0217345		GOTERM_BP_FAT	GO:0045321~leukocyte activation	CD8A, INS-IGF2, CD8B, PREX1, STAT5A, EDN2, TLR1, EDN1, TNFSF14, TLR7, HLA-DMA, CTNNB1, CD48, SHB, NLRC3, CD93, MS4A1, CHRNA4, PATZ1, FAS, DPP4, SPN, CD3G, CD3D, CD3E, TP53, WAS, UNC13D, CCND3, NCK1, TSHR, LCP1, GPR183, ITGAL, CSF1, KLRK1, FKBP1B, CD74, VCAM1, DOCK2, BCL11A, CD2, CD4, PTPRC, CRIP3, IKZF1, IL7, FLT3, THEMIS, CEBPG, MYO1F, IGF2, SLAMF1, VAV1, GIMAP1, P2RX7, JMJD6, BANK1, IRF4	0.0122647	0.0325346																				GOTERM_CC_FAT	GO:0044421~extracellular region part	UTS2, A2M, PGC, LHCGR, FSTL3, MMP7, TNFSF14, VTN, FSTL1, IL15, SHH, TGFB1, IL10, NOV, APOA2, HMCN1, SERPINE2, APOA5, IL1B, CFI, GNL1, SPN, VNN3, CLCA1, IL27, GNLY, COL22A1, CTRB2, MGP, FIBCD1, PTHLH, C1QA, C1QB, DEFA6, CD40LG, F3, SCGB1D2, DEFA5, F2, COL1A2, MFAP1, MFAP2, LAMC2, KGFLP2, LAMC1, COL24A1, TNFAIP2, ADAMTS4, IBSP, MFNG, ACHE, CCL2, ADAMTSL1, AMTN, MSMB, RBP3, ELN, IL32, CCL5, IL34, CC…	1.36109e-05	0.000196232
GOTERM_BP_FAT	GO:0002684~positive regulation of immune system process	IL27RA, MASP2, IL18, EDN2, TBX21, TLR2, TNFSF14, PTPN22, IL15, TLR6, HLA-DMA, C1QC, TLR7, TLR8, TGFB1, B2M, CD47, SH2D1A, NOD2, IL4R, HLX, CD46, IFNG, VNN1, IL1B, LBP, LAG3, EBI3, ICAM1, CRTAM, LYN, CD3E, FOXJ1, SLA2, NFAM1, CD40, PDCD1LG2, THY1, C1QA, CD38, CD83, PRKCQ, C1QB, SIRPG, LAT2, CD86, EREG, TNFSF13B, NCK1, LCK, VEGFA, IL12B, TNFSF12-TNFSF13, ICOSLG, HLA-DRA, C3AR1, CD247, KLRK1, IL7R, …	1.5236e-10	4.64329e-10		GOTERM_BP_FAT	GO:0006954~inflammatory response	A2M, ELF3, TLR3, CXCR1, TLR4, TLR9, CFP, CASP6, APOA2, CXCR4, SERPINA3, TICAM2, CFH, ITIH4, MGLL, VNN1, XCR1, CIITA, IL18RAP, C4A, SERPING1, CD40, NLRP3, GAL, NCR3, CD163, C8G, C1QA, SIGLEC1, ALOX15, CCR7, CD40LG, CCR3, CCR2, VSIG4, PLA2G2D, ITGAL, CCL2, CYSLTR1, C3, CCR1, C1R, GPR68, C1S, CCL5, AHSG, CCL25, TNFRSF1B, IL17A, CNR2, KRT1, SELP, CR1, BMP2, TLR10, CR2, CCL19, CYP4F11, CCL16, CD180, C…	0.0165518	0.0455698		GOTERM_BP_FAT	GO:0006952~defense response	ALS2, KLRC4, A2M, MASP1, S100A8, AIF1, S100A7, TLR1, IL13, TLR7, IL17RB, TLR9, CD48, S1PR3, LILRA1, LILRA2, MS4A2, TPSB2, SPN, CIITA, C4A, FOXN1, COLEC12, SERPING1, GAGE12D, TRAT1, UNC13D, CCR6, CCR5, LILRB5, CCR4, SERPINF2, GAGE4, F3, LYST, F2, MNDA, VSIG4, HLA-DRA, ITGAL, IL1R1, FGR, CCL8, DEFB126, BDKRB2, DEFB4A, PTPRCAP, PYDC1, LEAP2, CD74, AHSG, PLAA, IL17A, SCN9A, IL1RAPL2, ITK, TLR10, IL23…	0.0113764	0.0351916																				GOTERM_BP_FAT	GO:0045321~leukocyte activation	MICB, CD8A, TOLLIP, CD8B, PREX1, TNFSF14, PTPN22, IL15, SKAP2, TLR6, HLA-DMA, TLR7, TGFB1, IL10, CD48, CXCR5, CD93, CXCR4, MS4A1, DPP4, SPN, RAB27A, GAPT, CRTAM, CD3G, ADAM10, CD3D, CD3E, TP53, MYH9, WAS, UNC13D, LAX1, CD40LG, LCP2, GPR183, ITGAL, KLRK1, IL7R, ADA, ITGAM, AZU1, VCAM1, DOCK2, CD2, CD4, CD7, PTPRC, GIMAP5, TNFSF4, IL7, FLT3, THEMIS, MYO1F, SLAMF7, ITGA4, SLAMF1, GIMAP1, CD1D, IRF1,…	0.000543934	0.00145386
GOTERM_BP_FAT	GO:0002694~regulation of leukocyte activation	IL27RA, TBX21, IL18, TNFSF14, PRDX2, IL15, HLA-DMA, TGFB1, IL10, CD47, IL4R, HLX, HMOX1, IFNG, VNN1, IL1B, LBP, EBI3, LAG3, SIT1, FOXJ1, CD3E, IL27, SLA2, CD40, NFAM1, PDCD1LG2, THY1, PRKCQ, CD83, CD38, CD86, SIRPG, TNFSF13B, PRAM1, NCK1, LCK, IL12B, TNFSF12-TNFSF13, ICOSLG, LST1, ADORA2A, KLRK1, IL7R, CD74, ZAP70, CD2, IL2RG, INPP5D, HLA-DOA, CD27, IL2RA, PLA2G10, CTLA4, IDO1, BTLA, TIGIT, LAT, …	2.03465e-10	7.08655e-10		GOTERM_BP_FAT	GO:0045596~negative regulation of cell differentiation	NOG, HIST4H4, LMO2, FST, TLR3, TP63, ZNF675, TLR4, ZEB1, GLI3, NR2E1, CTNNB1, BDNF, IL4R, FGF4, ZFP36, FOXJ1, NODAL, TP53, SIX2, VAX1, INHA, NR0B1, HES5, PLA2G2A, NGFR, CAV1, HIST1H4L, TCL1A, PF4, LIN28A, CALCA, NPHP3, PTK2, OVOL2, HIST1H4A, HOXA7, HIST1H4F, INPP5D, HIST1H4D, TLX3, NKX2-5, TLX2, DTX1, MAFB, FLT3, NF1, RCAN1, WWTR1, ABCG1, DLX2, NOTCH2, DLX1, NME1-NME2, HOPX, BMP7	0.0143979	0.0461958		GOTERM_BP_FAT	GO:0046649~lymphocyte activation	CD8A, INS-IGF2, CD8B, STAT5A, TNFSF14, HLA-DMA, CTNNB1, CD48, SHB, NLRC3, MS4A1, CHRNA4, PATZ1, FAS, SPN, DPP4, CD3G, CD3D, CD3E, TP53, WAS, UNC13D, CCND3, NCK1, TSHR, LCP1, ITGAL, GPR183, KLRK1, FKBP1B, CD74, VCAM1, DOCK2, BCL11A, CD2, CD4, PTPRC, CRIP3, IKZF1, THEMIS, FLT3, IL7, CEBPG, IGF2, SLAMF1, VAV1, GIMAP1, P2RX7, JMJD6, BANK1, IRF4	0.010219	0.0361058																				GOTERM_BP_FAT	GO:0046649~lymphocyte activation	MICB, CD8A, CD8B, TNFSF14, PTPN22, IL15, SKAP2, HLA-DMA, TGFB1, IL10, CD48, CXCR5, CXCR4, MS4A1, DPP4, SPN, RAB27A, GAPT, CRTAM, CD3G, CD3D, CD3E, TP53, MYH9, WAS, UNC13D, LAX1, CD40LG, GPR183, ITGAL, KLRK1, IL7R, ADA, ITGAM, VCAM1, DOCK2, CD2, CD4, CD7, PTPRC, GIMAP5, TNFSF4, IL7, THEMIS, FLT3, SLAMF7, ITGA4, SLAMF1, GIMAP1, CD1D, IRF1, CHRNB2, TREML2, IRF4	0.000823595	0.00256859
GOTERM_BP_FAT	GO:0001775~cell activation	ZBTB32, SLURP1, CD8A, CD8B, PDGFA, INS-IGF2, PREX1, EDN2, EDN1, TLR1, IL21R, TLR2, TNFSF14, PTPN22, PRDX2, NFKB2, IL15, TPD52, TLR6, HLA-DMA, TLR7, IL10, TGFB1, FLT3LG, SHB, SAA2, CLCF1, SAA1, PATZ1, LBP, LTB, LTA, DPP4, ICAM1, CRTAM, CD3G, CD3D, LYN, CD3E, SLA2, EOMES, NFAM1, CD40, WAS, DCLRE1C, DHRS2, LAT2, CD86, CCND3, NCK1, F2, LCK, IL12B, TSHR, ICOSLG, LCP1, LCP2, CPLX2, TNF, ADORA2A, ADAMTS…	2.54623e-10	9.9768e-10								GOTERM_BP_FAT	GO:0002684~positive regulation of immune system process	MASP1, STAT5A, EDN2, IL13, TNFSF14, TLR7, HLA-DMA, SKAP1, TGFB2, NOD2, MS4A2, NOS2, SPN, IRAK2, C4A, FOXJ1, CD3E, SERPING1, F7, TRAT1, C8G, NCR3, PRKCQ, CD37, EREG, NCK1, VSIG4, CD226, HLA-DRA, C9, FCER2, C5, KLRK1, NFKBIA, CD74, VCAM1, IRAK3, CD2, KRT1, CD4, THBS1, CD5, PTPRC, CR1, CARD9, CR2, IKZF1, IL7, THEMIS, CFB, TNFRSF13C, BAD, C4BPA, GIMAP1, CORO1A, P2RX7, SASH3	0.00997848	0.0396576																				GOTERM_BP_FAT	GO:0042110~T cell activation	ITGAL, MICB, CD8A, CD8B, PTPN22, TNFSF14, IL15, IL7R, HLA-DMA, TGFB1, ADA, ITGAM, CD48, DOCK2, CXCR4, CD2, CD4, SPN, DPP4, CD7, RAB27A, PTPRC, CRTAM, GIMAP5, CD3G, TNFSF4, CD3D, IL7, CD3E, FLT3, THEMIS, TP53, MYH9, WAS, GIMAP1, CD1D, IRF1, IRF4, TREML2	0.000904191	0.00322292
GOTERM_CC_FAT	GO:0009897~external side of plasma membrane	CD8A, TLR2, FASLG, BCAM, PDCD1, MMP25, MMP24, FLT3LG, GPC4, CD44, APOE, KLRD1, LAG3, IHH, ICAM1, COL23A1, CD3E, MMP17, CD40, THY1, CD83, CD86, CCR5, CTSB, OTOA, HLA-DRA, FRAS1, CD244, TNF, PKHD1, KLRK1, IL7R, CD74, ITGAM, IL12RB2, ACE, IL12RB1, ECE1, ITGAX, ITGAV, ICOS, CD2, FCER1G, IL2RG, SCNN1B, CD6, SCNN1A, IL2RB, IL2RA, SELL, CTLA4, ITGA4, BTLA, KCNJ5, CD19, FREM2, CD274, CHRNB2, CD79A, CLEC7…	1.25449e-10	1.94248e-09																																GOTERM_BP_FAT	GO:0050900~leukocyte migration	SELP, IL6, TNF, CCL2, AIMP1, PODXL, CXCL3, ITGB2, MYH9, CCL5, ITGAM, IL10, VCAM1, AZU1, CORO1A, DOCK2, SAA2, SAA1, CXCL16, SFTPD, IL1B, SELPLG, SCG2	0.00149473	0.00599553
GOTERM_BP_FAT	GO:0050863~regulation of T cell activation	ADORA2A, IL18, KLRK1, TNFSF14, PRDX2, IL15, IL7R, HLA-DMA, CD74, TGFB1, IL10, CD47, IL4R, HLX, IFNG, ZAP70, CD2, VNN1, IL1B, IL2RG, HLA-DOA, EBI3, LAG3, SIT1, IL2RA, FOXJ1, CD3E, IL27, CTLA4, IDO1, PDCD1LG2, THY1, BTLA, TIGIT, LAT, CD83, PRKCQ, CORO1A, SIRPG, CD86, TNFSF13B, NCK1, CD274, LCK, IL12B, ICOSLG, SASH3	8.60338e-09	3.74559e-08																																GOTERM_BP_FAT	GO:0006935~chemotaxis	CCL2, CXCL5, CXCL3, CXCL2, FPR1, ITGB2, CCL5, CCL4, CCL27, IL10, ITGAM, AZU1, DOCK2, CCL23, SAA2, RAC2, CCL20, CXCR4, CCL3L1, SAA1, SFTPD, IL1B, ROBO3, XCR1, SPN, SCG2, IL6, AIMP1, PIK3CB, CCL15, PLAUR, CCR9, PROK2, CORO1A, CCR7, CCL13, CCR6, CCR5, CCR3, CXCL16, CCR2, PDGFRB, XCL1, ENG, XCL2	0.00179879	0.00801796
GOTERM_CC_FAT	GO:0031226~intrinsic to plasma membrane	ADCY3, KLRC2, ADORA3, IL9R, ADCY7, AQP9, OSMR, LPAR3, CD47, CD44, S1PR4, CD46, CLEC4A, APOM, HTR1F, PTPRJ, CD3G, NCF2, EFNB3, CD3E, PDPN, NCF1, NCF4, NOXA1, MDGA1, SCN2A, CD40, PTPRO, HLA-DQA2, HLA-DQA1, THY1, SSTR5, LILRB2, NPC1, VSIG2, SSTR2, CCR5, CCR4, CD33, LILRB3, CCR2, RYR1, HLA-DPA1, HAS3, HS3ST3B1, KLRC1, HLA-DRA, CLCN1, DCBLD2, HLA-DRB1, KEL, ITGA11, MMD, MME, CD70, CD72, ATP12A, ITGBL1…	2.59745e-09	4.69229e-08																																GOTERM_BP_FAT	GO:0042330~taxis	CCL2, CXCL5, CXCL3, CXCL2, FPR1, ITGB2, CCL5, CCL4, CCL27, IL10, ITGAM, AZU1, DOCK2, CCL23, SAA2, RAC2, CCL20, CXCR4, CCL3L1, SAA1, SFTPD, IL1B, ROBO3, XCR1, SPN, SCG2, IL6, AIMP1, PIK3CB, CCL15, PLAUR, CCR9, PROK2, CORO1A, CCR7, CCL13, CCR6, CCR5, CCR3, CXCL16, CCR2, PDGFRB, XCL1, ENG, XCL2	0.00179879	0.00801796
GOTERM_CC_FAT	GO:0005887~integral to plasma membrane	ADCY3, KLRC2, ADORA3, IL9R, ADCY7, AQP9, OSMR, LPAR3, CD47, CD44, S1PR4, CD46, CLEC4A, APOM, HTR1F, PTPRJ, CD3G, NCF2, EFNB3, CD3E, PDPN, NCF1, NCF4, NOXA1, SCN2A, CD40, PTPRO, HLA-DQA2, HLA-DQA1, THY1, SSTR5, LILRB2, NPC1, VSIG2, SSTR2, CCR5, CCR4, CD33, LILRB3, CCR2, RYR1, HLA-DPA1, HAS3, KLRC1, HS3ST3B1, HLA-DRA, CLCN1, DCBLD2, HLA-DRB1, KEL, ITGA11, MMD, MME, CD70, CD72, ATP12A, ITGBL1, EPHB6…	2.98311e-09	6.15883e-08																																GOTERM_BP_FAT	GO:0060326~cell chemotaxis	IL6, CCL2, CXCL3, ITGB2, CCL5, ITGAM, IL10, AZU1, CORO1A, DOCK2, SAA2, SAA1, CXCL16, SFTPD, IL1B, PDGFRB, ENG, SCG2	0.00231541	0.0113556
GOTERM_CC_FAT	GO:0009986~cell surface	CD8A, PDGFA, SLC9A3, TLR2, FASLG, BCAM, CD53, PDCD1, MMP25, TGFB1, MMP24, FLT3LG, GPC4, ACVR1B, NOD2, CD44, APOE, PGRMC1, APOH, CEP290, KLRD1, LAG3, DPP4, IHH, ICAM1, COL23A1, CD3E, FLOT2, MMP17, NFAM1, CD40, PLAUR, THY1, CD38, CD83, CD86, BGN, CCR5, VEGFA, PEBP1, CTSB, OTOA, SPTB, HLA-DRA, FRAS1, DCBLD2, CD244, TNF, PKHD1, ADAMTS13, KLRK1, GREM1, IL7R, ITGAM, CD74, IL12RB2, SLC11A2, ACE, ANXA9, …	3.2497e-09	7.54788e-08																																GOTERM_CC_FAT	GO:0009897~external side of plasma membrane	ACHE, TNF, RTN4RL1, CD8A, PKHD1, FCER2, LHCGR, KLRK1, FASLG, IL7R, ITGAM, ADA, IL12RB2, VCAM1, CD48, GPC4, NRCAM, GPC5, IL12RB1, FGB, ITGAV, CD2, CD22, CD4, THBS1, SPN, PTPRC, SELP, CLCA1, CD3E, SELL, TNFRSF13B, MMP17, ITGA4, STAB2, SLAMF1, LAMP1, VWF, LRP1, CD19, CCR5, F3, CHRNB2, HTR2C, ENG	0.000966174	0.0162577
GOTERM_BP_FAT	GO:0001817~regulation of cytokine production	ZBTB32, IL27RA, INS-IGF2, IL18, TLR1, PPARG, TLR2, TLR6, TLR7, TLR8, TGFB1, IL10, APOA2, NOD2, SAA2, SAA1, HMOX1, IFNG, TICAM2, IL1B, LBP, CASP1, LTB, EBI3, LAG3, SCAMP5, CRTAM, CD3E, FOXJ1, IL27, NFAM1, CD40, CD83, PRKCQ, CD86, HIF1A, EREG, GHRL, IL12B, TNF, PANX1, KLRK1, TNFRSF8, AFAP1L2, IGF2BP2, BCL3, FCER1G, UBASH3A, INPP5D, CEBPB, TNFSF4, NOX1, IDO1, TIGIT, DDX58, NLRP12, IRF1, CLEC7A, SASH…	3.32352e-08	1.59163e-07																																GOTERM_BP_FAT	GO:0006968~cellular defense response	TCIRG1, PRF1, ITK, KLRC3, NCF1, GNLY, CD160, NCF1C, DCDC2, UMOD, CD5L, CCL5, HLA-G, TRAT1, CCR9, LSP1, CCR6, CD19, KLRG1, CCR5, CCR3, CCR2, MNDA, SPN	0.00406599	0.0217718
GOTERM_BP_FAT	GO:0050867~positive regulation of cell activation	IL18, TBX21, KLRK1, TNFSF14, IL15, IL7R, HLA-DMA, CD74, TGFB1, CD47, IL4R, HLX, IFNG, ZAP70, CD2, VNN1, IL1B, IL2RG, INPP5D, LBP, EBI3, CD27, IL2RA, PLEK, PDPN, CD3E, CD40, PDCD1LG2, THY1, PRKCQ, CD38, CD83, CORO1A, SIRPG, CD86, TNFSF13B, NCK1, LCK, CHRNB2, IL12B, TNFSF12-TNFSF13, ICOSLG, SASH3	2.18519e-07	1.14162e-06																																GOTERM_BP_FAT	GO:0007155~cell adhesion	ITGB3BP, MPZL3, CADM3, CADM4, VTN, CD2AP, NRCAM, AZGP1, CSF3R, IZUMO1, DSCAM, PIK3CB, COL22A1, CDHR2, PTPRS, MGP, CDHR5, MYH9, HES1, NCAM2, HES5, CD40LG, CCR3, LAMC2, LAMC1, COL24A1, CD226, IBSP, ITGAL, ACHE, CCL2, AMTN, TNFRSF12A, PKHD1, ITGA11, ITGB2, IL32, CCL5, CCL4, ITGAM, PCDHAC1, LAMB4, ITGAV, PVRL3, PCDHA11, PCDHA12, PCDHA13, TECTA, PCDH15, SLAMF7, ITGA4, COL16A1, PCDH19, LAMA1, CORO1A, O…	0.00407438	0.0236347
GOTERM_CC_FAT	GO:0031224~intrinsic to membrane	KLRC4, KLRC2, IL9R, KLRC3, OSMR, GBGT1, TMEM140, LRRC37A2, VNN1, LRRC37A3, RAB27B, CDH26, KLRD1, CDH23, VNN3, CRTAM, C10ORF105, PDPN, NOXA1, AIG1, SCN2A, HLA-DQA2, HLA-DQA1, LPCAT4, THY1, SSTR5, NPC1, SSTR2, CD163L1, RYR1, KLRC1, HLA-DRA, DCBLD2, ATP12A, FAM19A5, TMEM128, TMEM129, LOC647859, UPK1A, UPK1B, HLA-DOA, HLA-DOB, ACER2, OR1Q1, UPK3B, UPK3A, GUCY2D, TMEM116, TMEM117, C19ORF18, TREML2, TR…	5.72066e-08	1.47634e-06																																GOTERM_BP_FAT	GO:0022610~biological adhesion	ITGB3BP, MPZL3, CADM3, CADM4, VTN, CD2AP, NRCAM, AZGP1, CSF3R, IZUMO1, DSCAM, PIK3CB, COL22A1, CDHR2, PTPRS, MGP, CDHR5, MYH9, HES1, NCAM2, HES5, CD40LG, CCR3, LAMC2, LAMC1, COL24A1, CD226, IBSP, ITGAL, ACHE, CCL2, AMTN, TNFRSF12A, PKHD1, ITGA11, ITGB2, IL32, CCL5, CCL4, ITGAM, PCDHAC1, LAMB4, ITGAV, PVRL3, PCDHA11, PCDHA12, PCDHA13, TECTA, PCDH15, SLAMF7, ITGA4, COL16A1, PCDH19, LAMA1, CORO1A, O…	0.00415246	0.0259412
GOTERM_MF_FAT	GO:0005125~cytokine activity	SLURP1, FAM3D, GDF7, FAM3B, GDF6, IL18, GDF5, TNFSF14, FASLG, IL15, IL10, FLT3LG, CLCF1, CCL3L1, IFNG, CCL3L3, IL1B, GDF9, LTB, EBI3, LTA, IL27, NODAL, CCL4L1, IL24, OSM, TNFSF13B, VEGFA, IL12B, SCGB3A1, TNFSF12-TNFSF13, CXCL1, CCL3, TNF, CXCL3, CXCL9, CCL8, IL32, CD70, CCL5, GREM1, CCL4, CCL27, CCL7, CCL26, CCL24, CCL22, CCL20, SCG2, SECTM1, BMP3, TNFSF4, BMP1, TNFSF9, CCL15, CCL18, CCL11, CCL13…	1.55992e-06	1.81428e-06																																GOTERM_BP_FAT	GO:0002684~positive regulation of immune system process	MICB, TACR1, TBX21, F2RL1, TNFSF14, PTPN22, IL15, TLR6, TLR7, HLA-DMA, C1QC, TGFB1, B2M, IL1B, NOS2, CFI, SPN, CRTAM, ADAM10, CD3E, TRAT1, NCR3, C1QA, C1QB, EREG, LAX1, CD226, C9, FCER2, CD247, KLRK1, C1R, IL7R, ADA, VCAM1, FCN3, CD2, CD4, THBS1, POLR3G, PTPRC, CR1, IL6, GIMAP5, CARD9, CR2, IL7, THEMIS, CFB, C4BPB, C4BPA, GIMAP1, CD1D, CORO1A, CD19, C1RL, CHRNB2, SASH3	0.0053633	0.0359189
GOTERM_BP_FAT	GO:0051251~positive regulation of lymphocyte activation	IL18, TBX21, KLRK1, TNFSF14, IL15, IL7R, HLA-DMA, CD74, TGFB1, CD47, IL4R, HLX, IFNG, ZAP70, VNN1, IL1B, IL2RG, INPP5D, EBI3, CD27, IL2RA, CD3E, CD40, PDCD1LG2, THY1, CD38, CD83, PRKCQ, CORO1A, SIRPG, CD86, TNFSF13B, NCK1, LCK, CHRNB2, IL12B, TNFSF12-TNFSF13, ICOSLG, SASH3	4.14271e-07	2.34466e-06																																GOTERM_BP_FAT	GO:0031667~response to nutrient levels	A2M, MICB, KYNU, FOXA3, TTPA, TGFB1, SHH, MAP1LC3A, CDKN2D, IL1B, TIE1, CYP1A1, STC2, ACADS, TP53, MGP, DDIT3, UCN3, G6PC, ATG4C, CTSD, LCT, ALPL, CCL2, TXN2, GDAP1, ENSA, GCGR, PCSK1, VDR, UGT1A6, UGT1A5, UGT1A4, SERPINC1, TNRC6A, MUC1, SOAT2, CFB, BCKDHB, SI, SOD1, STAT1, CPS1, SLC6A19, SOD2, ABCG5, NPY, OVCA2, ALOX5, CP, KLF4, VLDLR	0.00663096	0.0473967
GOTERM_BP_FAT	GO:0002696~positive regulation of leukocyte activation	IL18, TBX21, KLRK1, TNFSF14, IL15, IL7R, HLA-DMA, CD74, TGFB1, CD47, IL4R, HLX, IFNG, ZAP70, CD2, VNN1, IL1B, IL2RG, INPP5D, LBP, EBI3, CD27, IL2RA, CD3E, CD40, PDCD1LG2, THY1, PRKCQ, CD38, CD83, CORO1A, SIRPG, CD86, TNFSF13B, NCK1, LCK, CHRNB2, IL12B, TNFSF12-TNFSF13, ICOSLG, SASH3	5.24432e-07	3.19646e-06																																GOTERM_BP_FAT	GO:0050778~positive regulation of immune response	MICB, C9, FCER2, CD247, KLRK1, PTPN22, C1R, IL15, TLR6, TLR7, C1QC, HLA-DMA, ADA, B2M, FCN3, IL1B, CFI, POLR3G, PTPRC, CR1, CRTAM, CARD9, GIMAP5, CR2, CD3E, CFB, THEMIS, C4BPB, C4BPA, GIMAP1, NCR3, CD1D, C1QA, C1QB, CD19, EREG, LAX1, C1RL, CD226, SASH3	0.0063223	0.0480073
GOTERM_BP_FAT	GO:0045321~leukocyte activation	ZBTB32, CD8A, INS-IGF2, CD8B, PREX1, EDN2, EDN1, IL21R, TLR1, TLR2, TNFSF14, PTPN22, PRDX2, IL15, TPD52, TLR6, HLA-DMA, TLR7, IL10, TGFB1, FLT3LG, SHB, CLCF1, PATZ1, LBP, DPP4, ICAM1, CRTAM, CD3G, CD3D, LYN, CD3E, SLA2, EOMES, NFAM1, CD40, WAS, DCLRE1C, DHRS2, LAT2, CD86, CCND3, NCK1, LCK, IL12B, TSHR, ICOSLG, LCP1, LCP2, CPLX2, KLRK1, IL7R, ITGAM, CD74, ZAP70, CD2, BCL3, CD7, TNFSF4, MYO1F, ITGA…	6.19038e-07	4.04259e-06
GOTERM_BP_FAT	GO:0007155~cell adhesion	CADM4, MPZL2, MAEA, NELL1, VTN, POSTN, AZGP1, CD47, CD44, TGFBI, CLEC4A, CSF3R, COL12A1, VNN1, SPON2, CDH26, CDH23, RET, PCDHGA10, PDPN, CCL4L1, CDHR5, CERCAM, SIRPA, THY1, SIRPG, CD33, TESK2, DCBLD2, PLXNC1, PKHD1, NINJ2, ITGA11, NINJ1, ITGB5, IL32, ITGB2, CCL5, CD72, CCL4, ITGAM, PCDHAC1, ITGBL1, SEMA5A, ITGAX, ITGB8, ITGAV, TTYH1, ANGPTL3, FN1, BMP1, ADAM23, PCDH12, EFS, SLAMF7, ITGA4, EMILIN2…	1.4706e-06	1.02439e-05
GOTERM_BP_FAT	GO:0022610~biological adhesion	CADM4, MPZL2, MAEA, NELL1, VTN, POSTN, AZGP1, CD47, CD44, TGFBI, CLEC4A, CSF3R, COL12A1, VNN1, SPON2, CDH26, CDH23, RET, PCDHGA10, PDPN, CCL4L1, CDHR5, CERCAM, SIRPA, THY1, SIRPG, CD33, TESK2, DCBLD2, PLXNC1, PKHD1, NINJ2, ITGA11, NINJ1, ITGB5, IL32, ITGB2, CCL5, CD72, CCL4, ITGAM, PCDHAC1, ITGBL1, SEMA5A, ITGAX, ITGB8, ITGAV, TTYH1, ANGPTL3, FN1, BMP1, ADAM23, PCDH12, EFS, SLAMF7, ITGA4, EMILIN2…	1.57192e-06	1.1634e-05
GOTERM_CC_FAT	GO:0016021~integral to membrane	KLRC4, KLRC2, IL9R, KLRC3, OSMR, GBGT1, TMEM140, LRRC37A2, VNN1, LRRC37A3, CDH26, KLRD1, CDH23, CRTAM, PDPN, C10ORF105, NOXA1, AIG1, SCN2A, HLA-DQA2, HLA-DQA1, LPCAT4, THY1, SSTR5, NPC1, SSTR2, CD163L1, RYR1, KLRC1, HLA-DRA, DCBLD2, ATP12A, FAM19A5, TMEM128, TMEM129, LOC647859, UPK1A, UPK1B, HLA-DOA, HLA-DOB, ACER2, OR1Q1, UPK3B, UPK3A, GUCY2D, TMEM116, TMEM117, C19ORF18, TREML2, TREML1, ATP10B, …	4.06997e-07	1.15538e-05
GOTERM_BP_FAT	GO:0050870~positive regulation of T cell activation	IL18, KLRK1, TNFSF14, IL15, IL7R, HLA-DMA, CD74, CD47, HLX, IL4R, IFNG, ZAP70, VNN1, IL1B, IL2RG, EBI3, IL2RA, CD3E, PDCD1LG2, THY1, CD83, PRKCQ, CORO1A, CD86, SIRPG, TNFSF13B, NCK1, LCK, IL12B, ICOSLG, SASH3	1.32756e-05	0.000104036
GOTERM_BP_FAT	GO:0007267~cell-cell signaling	KCNC4, PDGFA, IL18, FGF17, GDF5, SLC6A4, EDN1, LPAR3, FGF12, IL15, VIPR1, IL10, HOXD11, PTGIR, APOE, IL1B, NQO1, HTR1F, PTPRJ, MYO6, EFNB3, KIF5A, BAIAP3, LRTOMT, CCL4L1, BSN, C1QA, PTHLH, LILRB2, SSTR2, SIRPG, CCR5, COLQ, CD33, ABAT, UNC13C, GLP1R, CCL3, GAL3ST4, PANX1, GRAP, ADORA2A, SOX2, CCL8, MME, CD70, PAH, ITGB2, POMC, CCL5, GREM1, CCL4, CCL7, SEMA5A, GAD2, PTK2, NKX2-1, PLAT, BMP3, CXCL13…	1.48353e-05	0.000122717
GOTERM_BP_FAT	GO:0042060~wound healing	F2RL2, NOG, FOXA2, PDGFA, INS-IGF2, GNA12, TGFB1, HMCN1, LPA, SAA2, CD44, SAA1, HMOX1, SERPINE1, APOH, IL1B, LOX, NRG1, TFPI2, KNG1, GRHL3, CD40, WAS, PLAUR, PRKCQ, THBD, HIF1A, HNF4A, EREG, F2, SERPINB2, SPRR3, KGFLP2, TM4SF4, GAP43, DCBLD2, ADORA2A, ADAMTS13, COL3A1, NINJ2, NINJ1, ELK3, POU2F3, SERPINC1, GP1BA, SCNN1B, ENTPD2, PAPSS2, FN1, PLAT, PLEK, ANXA5, COL5A1, TREML1, ENG, F2R	2.84763e-05	0.000247954
GOTERM_BP_FAT	GO:0046649~lymphocyte activation	ZBTB32, CD8A, INS-IGF2, CD8B, IL21R, TNFSF14, PTPN22, PRDX2, IL15, TPD52, HLA-DMA, IL10, TGFB1, FLT3LG, SHB, CLCF1, PATZ1, DPP4, ICAM1, CRTAM, CD3G, CD3D, CD3E, SLA2, EOMES, CD40, NFAM1, WAS, DCLRE1C, CD86, LAT2, CCND3, NCK1, LCK, IL12B, TSHR, ICOSLG, LCP1, KLRK1, IL7R, CD74, ITGAM, ZAP70, CD2, BCL3, CD7, TNFSF4, SLAMF7, ITGA4, VAV1, CD1D, NTRK1, IRF1, CHRNB2, CD79A, TREML2, CLEC7A	4.87656e-05	0.000445855
GOTERM_BP_FAT	GO:0050778~positive regulation of immune response	C3AR1, IL27RA, MASP2, CD247, TLR2, KLRK1, PTPN22, IL15, TLR6, TLR7, HLA-DMA, C1QC, TLR8, B2M, SH2D1A, NOD2, CD46, ZAP70, FCER1G, IL1B, C2, LBP, LAG3, CRTAM, CR2, LYN, CD3E, CFB, SLA2, IDO1, NFAM1, THY1, CD1D, C1QA, C1QB, LAT2, CD19, TNFSF13B, EREG, HPX, IL12B, CD79A, CLEC7A, SASH3, HLA-DRA	9.33128e-05	0.000893787
GOTERM_BP_FAT	GO:0019882~antigen processing and presentation	HLA-DQB1, HLA-DRB1, CD8A, HLA-DMB, HLA-DMA, CD74, B2M, AZGP1, RAET1G, IFNG, FCER1G, HLA-DRB5, ERAP2, HLA-DPB1, HLA-DOA, HLA-DOB, HLA-H, ICAM1, HLA-A, CD1B, HLA-B, HLA-E, HLA-DQA2, CD1E, HLA-DQA1, CD1D, HLA-F, PSMB9, CTSE, HLA-DPA1, HLA-DRA	0.000101105	0.00101244
GOTERM_BP_FAT	GO:0002460~adaptive immune response based on somatic recombination of immune receptors built from immunoglobulin superfamily domains	CD8A, MASP2, IL18, LY9, NFKB2, TLR6, C1QC, HLA-DMA, IL10, TLR8, CD74, NOD2, CD46, FCER1G, BCL3, C2, INPP5D, EBI3, CD27, ICAM1, CRTAM, CR2, SLA2, C1QA, C1QB, IL18BP, VEGFA, IL12B, HLA-DRA	0.000199541	0.00208513
GOTERM_BP_FAT	GO:0002250~adaptive immune response	CD8A, MASP2, IL18, LY9, NFKB2, TLR6, C1QC, HLA-DMA, IL10, TLR8, CD74, NOD2, CD46, FCER1G, BCL3, C2, INPP5D, EBI3, CD27, ICAM1, CRTAM, CR2, SLA2, C1QA, C1QB, IL18BP, VEGFA, IL12B, HLA-DRA	0.000199541	0.00208513
GOTERM_CC_FAT	GO:0005578~proteinaceous extracellular matrix	ASPN, CTHRC1, LTBP2, BCAN, POSTN, VTN, MMP3, MMP25, TGFB1, MMP24, GPC4, HMCN1, TGFBI, COL12A1, LOX, SPON2, FGF1, TFPI2, USH2A, GFOD2, WNT10B, ZP1, EGFL6, MMP17, ANXA2P2, ADAMTS6, BGN, COLQ, VEGFA, COL1A2, WNT11, VCAN, COL1A1, ADAMTS3, ADAMTS2, OTOA, FRAS1, ADAMTS18, ADAMTS14, SPOCK3, SPOCK2, ADAMTS13, TNC, ADAMTS16, COL3A1, SPOCK1, CPZ, TIMP1, CHADL, COL9A1, COL6A6, IMPG1, COMP, SMOC1, TNN, ADAMT…	5.47614e-05	0.00169591
GOTERM_BP_FAT	GO:0001819~positive regulation of cytokine production	TNF, PANX1, IL27RA, IL18, TLR2, KLRK1, AFAP1L2, TLR7, TGFB1, NOD2, SAA2, SAA1, IFNG, FCER1G, IL1B, BCL3, LBP, CASP1, NOX1, IDO1, NFAM1, CD40, TIGIT, DDX58, CD83, HIF1A, EREG, NLRP12, IL12B, CLEC7A, CD14, SASH3	0.00020336	0.00221359
GOTERM_BP_FAT	GO:0042110~T cell activation	ZBTB32, CD8A, CD8B, INS-IGF2, PTPN22, TNFSF14, PRDX2, IL15, IL7R, HLA-DMA, CD74, TGFB1, ITGAM, ZAP70, CD2, BCL3, PATZ1, DPP4, CD7, ICAM1, CRTAM, CD3G, TNFSF4, CD3D, CD3E, SLA2, EOMES, VAV1, WAS, CD1D, CD86, CCND3, NCK1, LCK, IRF1, IL12B, CLEC7A, TREML2, ICOSLG, LCP1	0.000200249	0.00226691
GOTERM_MF_FAT	GO:0042379~chemokine receptor binding	CXCL1, CCL3, CXCL3, CXCL9, CCL4L1, CCL8, CCL5, CCL15, CCL4, CCL27, CCL7, CCL18, CCL26, CCL11, CCL24, CCL22, CCL13, CCL20, CXCL13, CCL3L1, CXCL16, CCL3L3, CCR2	0.000879604	0.00204694
GOTERM_BP_FAT	GO:0042330~taxis	CXCL1, C3AR1, CCL3, PDGFA, EDN2, CCR1, CXCL3, CXCL9, FPR1, CCL8, FPR3, ITGB2, FPR2, CXCR3, CCL5, CCL4, CCL7, CCL27, ITGAM, IL10, CCL26, CCL24, CCL22, SAA2, RAC2, CCL20, SAA1, CCL3L1, IFNG, CCL3L3, IL1B, SCG2, CMKLR1, CCL4L1, CCL15, CCL18, PLAUR, CCL11, PROK2, CORO1A, CCL13, CCR5, CCR4, CXCL13, CXCL16, CCR2, ENG, PTAFR	0.000230321	0.00270765
GOTERM_BP_FAT	GO:0006935~chemotaxis	CXCL1, C3AR1, CCL3, PDGFA, EDN2, CCR1, CXCL3, CXCL9, FPR1, CCL8, FPR3, ITGB2, FPR2, CXCR3, CCL5, CCL4, CCL7, CCL27, ITGAM, IL10, CCL26, CCL24, CCL22, SAA2, RAC2, CCL20, SAA1, CCL3L1, IFNG, CCL3L3, IL1B, SCG2, CMKLR1, CCL4L1, CCL15, CCL18, PLAUR, CCL11, PROK2, CORO1A, CCL13, CCR5, CCR4, CXCL13, CXCL16, CCR2, ENG, PTAFR	0.000230321	0.00270765
GOTERM_BP_FAT	GO:0042035~regulation of cytokine biosynthetic process	TNF, TLR1, TNFRSF8, IGF2BP2, TLR6, TLR7, IL10, TLR8, APOA2, HMOX1, IFNG, IL1B, BCL3, INPP5D, LTB, EBI3, LAG3, CEBPB, CD3E, FOXJ1, IL27, PRKCQ, CD86, EREG, IRF1, NLRP12, GHRL, IL12B	0.0002454	0.00299179
GOTERM_CC_FAT	GO:0031012~extracellular matrix	ASPN, CTHRC1, LTBP2, BCAN, POSTN, VTN, MMP3, MMP25, TGFB1, MMP24, GPC4, HMCN1, CD44, SERAC1, TGFBI, COL12A1, LOX, FGF1, SPON2, TFPI2, USH2A, GFOD2, WNT10B, ZP1, EGFL6, MMP17, ANXA2P2, ADAMTS6, BGN, COLQ, VEGFA, COL1A2, WNT11, VCAN, COL1A1, ADAMTS3, ADAMTS2, OTOA, FRAS1, ADAMTS18, ADAMTS14, SPOCK3, SPOCK2, ADAMTS13, TNC, ADAMTS16, COL3A1, SPOCK1, AHSG, CPZ, TIMP1, CHADL, COL9A1, COL6A6, IMPG1, COM…	7.31399e-05	0.00245385
GOTERM_MF_FAT	GO:0008009~chemokine activity	CXCL1, CCL3, CXCL3, CXCL9, CCL4L1, CCL8, CCL5, CCL15, CCL4, CCL27, CCL7, CCL18, CCL26, CCL11, CCL24, CCL22, CCL13, CCL20, CXCL13, CCL3L1, CXCL16, CCL3L3	0.000796956	0.00278179
GOTERM_BP_FAT	GO:0048584~positive regulation of response to stimulus	FGF19, IL27RA, OSMR, MASP2, INS-IGF2, EDN2, TLR2, PTPN22, IL15, TLR6, TLR7, HLA-DMA, C1QC, TGFB1, TLR8, B2M, SH2D1A, NOD2, CD46, IL1B, LBP, LAG3, CRTAM, LYN, CD3E, SLA2, NFAM1, THY1, OSM, C1QA, C1QB, LAT2, EREG, TNFSF13B, CCR4, VEGFA, GHRL, IL12B, HLA-DRA, C3AR1, TNF, CD247, KLRK1, CCL5, ZAP70, TGM2, FCER1G, C2, CD27, SCG2, CR2, CFB, IDO1, CD1D, CNTF, CD19, HPX, CRH, NLRP12, CD79A, CLEC7A, SASH3	0.000254426	0.00321262
GOTERM_MF_FAT	GO:0004896~cytokine receptor activity	IL18R1, IL1R2, IL2RB, IL9R, IL2RA, IL27RA, OSMR, IL21R, IL7R, IL12RB2, IL12RB1, IL20RA, IL4R, CSF2RB, CSF3R, IL15RA, IL2RG, IL12B, IL1RAPL2, CSF2RA, EBI3, IL13RA2, IL22RA2	0.00100146	0.00466125
GOTERM_MF_FAT	GO:0019955~cytokine binding	IL1R2, NOG, IL9R, IL27RA, OSMR, CCR1, IL21R, CXCR3, IL7R, CD74, IL12RB2, IL12RB1, IL4R, CXCR6, CSF3R, TNFRSF19, IL15RA, CSF2RB, IL2RG, IL1RAPL2, EBI3, CSF2RA, IL13RA2, IL18R1, IL2RB, IL2RA, CMKLR1, IL18BP, CCR5, CCR4, IL20RA, CCR2, IL12B, ENG, IL22RA2	0.0015777	0.00918162
GOTERM_BP_FAT	GO:0050670~regulation of lymphocyte proliferation	LST1, IL18, IL15, IL10, TGFB1, IFNG, ZAP70, IL1B, INPP5D, EBI3, IL2RA, CD3E, FOXJ1, IL27, CTLA4, IDO1, CD40, PDCD1LG2, BTLA, CD38, PRKCQ, CORO1A, TNFSF13B, NCK1, CD274, CHRNB2, IL12B, ICOSLG, SASH3	0.000871221	0.0113832
GOTERM_BP_FAT	GO:0002683~negative regulation of immune system process	LST1, IL27RA, ADORA2A, INS-IGF2, COL3A1, PRDX2, GREM1, IL7R, IL10, TGFB1, CD74, GPX2, NOD2, HMOX1, HLX, IL4R, UBASH3A, INPP5D, LAG3, IL2RA, FOXJ1, SLA2, CTLA4, IDO1, PDCD1LG2, THY1, BTLA, TIGIT, CD274	0.000871221	0.0113832
GOTERM_BP_FAT	GO:0002697~regulation of immune effector process	TNF, IL27RA, CD8B, INS-IGF2, TBX21, KLRK1, IL15, IL7R, TGFB1, IL10, B2M, SH2D1A, NOD2, APOA2, HMOX1, IFNG, FCER1G, IL1B, LBP, LAG3, DPP4, ICAM1, CRTAM, TNFSF4, FOXJ1, IL27, CD40, DDX58, HPX, PRAM1, IL12B, TNFSF12-TNFSF13, SASH3	0.000859303	0.0116017
GOTERM_BP_FAT	GO:0008284~positive regulation of cell proliferation	NOG, HMX2, NRP1, OSMR, PDGFA, INS-IGF2, FGF17, IL18, EDN2, EDN1, PRRX1, IL15, VIPR1, TGFB1, FLT3LG, CD47, HLX, IFNG, IL1B, CALCRL, HSF4, NRG1, FGF1, RHOG, EBI3, MATK, IHH, LYN, CCKBR, CD3E, NODAL, CDK6, CD40, VASH2, PDCD1LG2, MYCN, OSM, PTHLH, SMO, TNS3, CD38, VEGFC, PRKCQ, SIRPG, CD86, HIF1A, EREG, TNFSF13B, NCK1, VEGFA, KGFLP2, IL12B, TNFSF12-TNFSF13, MDM4, TSHR, ICOSLG, ALOX12, FGFR3, TNF, TBC…	0.000864537	0.0120489
GOTERM_BP_FAT	GO:0032944~regulation of mononuclear cell proliferation	LST1, IL18, IL15, IL10, TGFB1, IFNG, ZAP70, IL1B, INPP5D, EBI3, IL2RA, CD3E, FOXJ1, IL27, CTLA4, IDO1, CD40, PDCD1LG2, BTLA, CD38, PRKCQ, CORO1A, TNFSF13B, NCK1, CD274, CHRNB2, IL12B, ICOSLG, SASH3	0.00102789	0.0147742
GOTERM_BP_FAT	GO:0070663~regulation of leukocyte proliferation	LST1, IL18, IL15, IL10, TGFB1, IFNG, ZAP70, IL1B, INPP5D, EBI3, IL2RA, CD3E, FOXJ1, IL27, CTLA4, IDO1, CD40, PDCD1LG2, BTLA, CD38, PRKCQ, CORO1A, TNFSF13B, NCK1, CD274, CHRNB2, IL12B, ICOSLG, SASH3	0.00102789	0.0147742
GOTERM_BP_FAT	GO:0051222~positive regulation of protein transport	CRTAM, TNF, TNFSF4, PANX1, ADORA2A, INS-IGF2, TNFSF14, GLI3, IL10, TGFB1, SMO, PCSK1, VEGFC, PRKCQ, NOD2, SAA2, SAA1, IFNG, NLRP12, IL1B, CASP1, LTB, LTA, CD27, SCAMP5	0.00109427	0.0162054
GOTERM_BP_FAT	GO:0002822~regulation of adaptive immune response based on somatic recombination of immune receptors built from immunoglobulin superfamily domains	IL27RA, FOXJ1, IL27, TBX21, IDO1, CD40, IL7R, IL10, TGFB1, B2M, NOD2, CD86, TNFSF13B, HPX, HLX, IL4R, IFNG, IL1B, FCER1G, TNFSF12-TNFSF13, DPP4, SASH3	0.00122962	0.0187464
GOTERM_BP_FAT	GO:0032675~regulation of interleukin-6 production	TNF, CEBPB, FOXJ1, TLR1, TLR2, AFAP1L2, TLR6, TLR7, IL10, NOD2, EREG, IFNG, NLRP12, IL1B, GHRL, LBP, INPP5D	0.00142396	0.0223312
GOTERM_CC_FAT	GO:0042611~MHC protein complex	HLA-DQB1, HLA-H, HLA-DRB1, HLA-A, CD1B, HLA-B, HLA-DMB, HLA-E, HLA-DQA2, HLA-DMA, HLA-DQA1, B2M, CD1D, HLA-F, AZGP1, RAET1G, HLA-DRB5, HLA-DPA1, HLA-DPB1, HLA-DOA, HLA-DOB, HLA-DRA	0.000505774	0.0182765
GOTERM_BP_FAT	GO:0002819~regulation of adaptive immune response	IL27RA, FOXJ1, IL27, TBX21, IDO1, CD40, IL7R, IL10, TGFB1, B2M, NOD2, CD86, TNFSF13B, HPX, HLX, IL4R, IFNG, IL1B, FCER1G, TNFSF12-TNFSF13, DPP4, SASH3	0.0016124	0.0259908
GOTERM_BP_FAT	GO:0001944~vasculature development	NRP1, PDGFA, IL18, EDN1, PRRX1, ANPEP, GJA5, CITED1, ARHGAP22, SHB, HEY1, CD44, APOE, HMOX1, CCBE1, IL1B, LOX, FGF1, ANGPT2, IHH, PTPRJ, PDPN, NODAL, THY1, ANXA2P2, SMO, VEGFC, PROK2, BGN, HIF1A, EREG, PLXDC1, VEGFA, COL1A2, FOXC2, COL1A1, TNFSF12-TNFSF13, COL3A1, WARS2, CDH2, ELK3, WT1, SEMA5A, ANGPTL6, ACE, PTK2, PTK2B, ITGAV, TGM2, ANGPTL3, PLXND1, SCG2, PLAT, EPAS1, TBX3, MYO1E, NOX1, ITGA4, …	0.0016075	0.0266121
GOTERM_BP_FAT	GO:0042108~positive regulation of cytokine biosynthetic process	TNF, CD3E, IL27, TLR1, TNFRSF8, TLR6, TLR7, TLR8, PRKCQ, APOA2, CD86, EREG, HMOX1, IFNG, IRF1, BCL3, IL1B, IL12B, LTB, EBI3	0.00158289	0.0268938
GOTERM_BP_FAT	GO:0006928~cell motion	FGF19, CTHRC1, GDF7, EDN2, IL10, TGFB1, CD44, UNC5A, IFNG, VNN1, IL1B, SPON2, RET, EFNB3, PLXNB1, MDGA1, NODAL, KIF5C, EMX2, CCL4L1, DCDC2, CERCAM, PLAUR, TNS3, VEGFC, HIF1A, CATSPER3, CCR4, CELF3, CCL3, ITGA11, ITGB2, CCL5, CCL4, ITGAM, SEMA5A, HOXA1, PTK2, HOXA2, NKX2-1, RUNX3, FN1, PLAT, S100P, ITGA4, GAS8, SEMA6A, LAMA1, CORO1A, ULK1, LAMA5, CXCL16, ENG, NRP1, CXCR3, PEX7, SAA2, SAA1, RSPH4A,…	0.00179472	0.0312775
GOTERM_BP_FAT	GO:0002703~regulation of leukocyte mediated immunity	CRTAM, IL27RA, FOXJ1, TBX21, KLRK1, CD40, IL7R, IL10, TGFB1, B2M, SH2D1A, NOD2, HPX, HMOX1, PRAM1, IFNG, IL1B, FCER1G, TNFSF12-TNFSF13, IL12B, DPP4, SASH3, LAG3	0.00188228	0.0336244
GOTERM_BP_FAT	GO:0006968~cellular defense response	KLRC4, PRF1, KLRC2, KLRC3, NCF2, ADORA2A, LY96, NCF1, GNLY, CXCL9, DCDC2, CD300C, CCL5, LILRB2, SH2D1A, CD19, CCR5, CCR2, MNDA, LBP, KIR2DL4, TYROBP, KIR3DL2	0.00188228	0.0336244
GOTERM_BP_FAT	GO:0050714~positive regulation of protein secretion	CRTAM, TNF, TNFSF4, PANX1, ADORA2A, INS-IGF2, IL10, TGFB1, PCSK1, PRKCQ, VEGFC, NOD2, SAA2, SAA1, IFNG, NLRP12, CASP1, SCAMP5	0.00201012	0.0367858
GOTERM_MF_FAT	GO:0008146~sulfotransferase activity	GAL3ST3, HS3ST6, GAL3ST4, HS3ST5, HS3ST3A1, SULT2A1, NDST1, HS3ST2, CHST5, CHST1, SULT4A1, CHST7, SULT1A1, CHST11, HS6ST3, HS6ST2, SULT1A2, SULT1C2, CHST15, HS3ST3B1	0.00533025	0.0372889
GOTERM_BP_FAT	GO:0042129~regulation of T cell proliferation	IL2RA, CD3E, FOXJ1, IL27, IL18, CTLA4, IDO1, IL15, PDCD1LG2, IL10, TGFB1, BTLA, PRKCQ, CORO1A, TNFSF13B, NCK1, CD274, IFNG, ZAP70, IL1B, IL12B, ICOSLG, EBI3	0.00240967	0.0451547
GOTERM_BP_FAT	GO:0045408~regulation of interleukin-6 biosynthetic process	CEBPB, EREG, FOXJ1, IFNG, TLR1, NLRP12, IL1B, GHRL, INPP5D, TLR6	0.00239207	0.0458668
GOTERM_BP_FAT	GO:0001568~blood vessel development	NRP1, PDGFA, IL18, EDN1, PRRX1, ANPEP, GJA5, CITED1, ARHGAP22, SHB, HEY1, CD44, APOE, HMOX1, CCBE1, IL1B, LOX, FGF1, ANGPT2, IHH, PTPRJ, THY1, ANXA2P2, SMO, VEGFC, PROK2, BGN, HIF1A, EREG, PLXDC1, VEGFA, COL1A2, FOXC2, COL1A1, TNFSF12-TNFSF13, COL3A1, WARS2, CDH2, ELK3, WT1, SEMA5A, ANGPTL6, ACE, PTK2, PTK2B, ITGAV, TGM2, ANGPTL3, PLXND1, SCG2, PLAT, EPAS1, TBX3, MYO1E, NOX1, ITGA4, COL5A1, ID1, …	0.00248867	0.0488052
GOTERM_MF_FAT	GO:0016782~transferase activity, transferring sulfur-containing groups	GAL3ST3, HS3ST6, GAL3ST4, HS3ST5, HS3ST3A1, SULT2A1, NDST1, HS3ST2, CHST5, CHST1, TST, SULT4A1, CHST7, SULT1A1, CHST11, HS6ST3, HS6ST2, OXCT2, SULT1A2, SULT1C2, CHST15, HS3ST3B1	0.00584789	0.0477384
[truncated: 8 more columns]
